# Supplementary material for: Distinct cell type-specific protein signatures in GRN and MAPT genetic subtypes of frontotemporal dementia
Source: Acta Neuropathol Commun. 2022 Jul 7;10:100. doi: 10.1186/s40478-022-01387-8 (PMC9261008; doi:10.1186/s40478-022-01387-8)
Supplement: Supplementary file 8 — Additional file 8 Overview of MitoCarta-based analysis for proteins differentially expressed in frontal cortical FTD-GRN vs NDC. MitoCarta-based analysis was performed on proteins differentially expressed at q < 0.05. Results include MitoCarta protein annotations, results from the PANTHER overrepresentation analysis on the MitoCarta-annotated proteins, and an overview of those MitoCarta proteins involved in the respiratory chain complexes I-III [file 40478_2022_1387_MOESM8_ESM.xlsx]

## Sheet: Info
Distinct cell type-specific protein signatures in GRN and MAPT genetic subtypes of frontotemporal dementia
Additional File 8 Overview of MitoCarta annotation for proteins differentially expressed (at q < 0.05) in frontal cortical FTD-GRN, results from the PANTHER overrepresentation analysis on the MitoCarta-annotated proteins, and an overview of those MitoCarta proteins involved in the respiratory chain complexes I-III

## Sheet: FTD-GRN all prot (n=579)
UniProt_accession	UniProt_gene_symbol	foldchange_FTDvsNDC	q_value_SAM	Significant? q < 0.05	MITOCARTA_annotated?	MitoPathways_Hierarchy
P49189	ALDH9A1	2.01743	0.000376955	Yes	Yes	Metabolism > Amino acid metabolism > GABA metabolism | Metabolism > Detoxification > ROS and glutathione metabolism
Q15120;Q15120-2	PDK3	0.553986	0.000473243	Yes	Yes	Metabolism > Carbohydrate metabolism > Pyruvate metabolism
Q96AG3;Q96AG3-3	SLC25A46	0.593094	0.000858246	Yes	Yes	Small molecule transport > SLC25A family | Mitochondrial dynamics and surveillance > Fission | Mitochondrial dynamics and surveillance > Intramitochondrial membrane interactions
P42765	ACAA2	1.64672	0.00142409	Yes	Yes	Metabolism > Carbohydrate metabolism > Ketone metabolism | Metabolism > Lipid metabolism > Fatty acid oxidation | Metabolism > Amino acid metabolism > Lysine metabolism
P05091	ALDH2	1.58193	0.00163015	Yes	Yes	Metabolism > Detoxification > Xenobiotic metabolism
P27105	STOM	1.87622	0.00200478	Yes	Yes	-
H7C4U4;H7C5D3;Q0P5T2;Q5SQH8;Q5SQH8-2;Q5SQH8-3;Q5SQ	C6orf136	0.60804	0.00245936	Yes	Yes	-
O94925	GLS	0.614318	0.00273048	Yes	Yes	Metabolism > Amino acid metabolism > Glutamate metabolism
Q99714	HSD17B10	2.04975	0.00298604	Yes	Yes	Mitochondrial central dogma > mtRNA metabolism > mtRNA granules | Mitochondrial central dogma > mtRNA metabolism > Polycistronic mtRNA processing | Mitochondrial central dogma > mtRNA metabolism > mt-tRNA modifications | Metabolism > Lipid metabolism > Fatty acid oxidation | Metabolism > Lipid metabolism > Cholesterol, bile acid, steroid synthesis | Metabolism > Amino acid metabolism > Branched-c…
O75489	NDUFS3	0.71822	0.00330228	Yes	Yes	OXPHOS > Complex I > CI subunits | OXPHOS > OXPHOS subunits
P27338	MAOB	2.39069	0.00341263	Yes	Yes	Metabolism > Amino acid metabolism > Catechol metabolism | Metabolism > Detoxification > Xenobiotic metabolism
Q9UIJ7	AK3	1.55556	0.00374388	Yes	Yes	Metabolism > Nucleotide metabolism > Nucleotide synthesis and processing
P30041	PRDX6	2.23551	0.00407993	Yes	Yes	Metabolism > Lipid metabolism > Phospholipid metabolism | Metabolism > Detoxification > ROS and glutathione metabolism
Q8NE62	CHDH	2.31351	0.00456858	Yes	Yes	Metabolism > Amino acid metabolism > Glycine metabolism | Metabolism > Vitamin metabolism > Choline and betaine metabolism | Metabolism > Vitamin metabolism > Folate and 1-C metabolism | Metabolism > Electron carriers > Q-linked reactions, other
Q5VWZ2;Q5VWZ2-2	LYPLAL1	2.36627	0.00485541	Yes	Yes	Metabolism > Lipid metabolism
D6RDN9;Q15119;Q15119-2	PDK2	0.680353	0.00559363	Yes	Yes	Metabolism > Carbohydrate metabolism > Pyruvate metabolism
M0QWZ7;Q9NP81	SARS2	0.495616	0.00595966	Yes	Yes	Mitochondrial central dogma > Translation > mt-tRNA synthetases
P11182	DBT	0.651312	0.00616922	Yes	Yes	Metabolism > Amino acid metabolism > Branched-chain amino acid metabolism | Metabolism > Amino acid metabolism > Branched-chain amino acid dehydrogenase complex
Q9NUB1;Q9NUB1-2	ACSS1	1.64655	0.00627401	Yes	Yes	Metabolism > Lipid metabolism > Fatty acid oxidation
H0YDD4;P10515	DLAT	0.724421	0.00660812	Yes	Yes	Metabolism > Carbohydrate metabolism > Pyruvate metabolism
P40939	HADHA	1.62328	0.00712394	Yes	Yes	Metabolism > Lipid metabolism > Fatty acid oxidation | Metabolism > Lipid metabolism > Cardiolipin synthesis | Metabolism > Amino acid metabolism > Branched-chain amino acid metabolism
Q8NBN7	RDH13	0.22197	0.00721391	Yes	Yes	Metabolism > Vitamin metabolism > Vitamin A metabolism
O14548	COX7A2L	0.664196	0.0073945	Yes	Yes	OXPHOS > Complex IV > CIV subunits | OXPHOS > OXPHOS subunits | OXPHOS > OXPHOS assembly factors | OXPHOS > Respirasome assembly
Q5HYI7	MTX3	0.508613	0.00758861	Yes	Yes	Mitochondrial dynamics and surveillance > Intramitochondrial membrane interactions
Q15388	TOMM20	0.586242	0.00760832	Yes	Yes	Protein import, sorting and homeostasis > Protein import and sorting > TOM | Mitochondrial dynamics and surveillance
M0QZJ5;Q9BV35;Q9BV35-2;Q9BV35-3;Q9BV35-4	SLC25A23	0.564222	0.00764041	Yes	Yes	Metabolism > Nucleotide metabolism > Nucleotide import | Signaling > Calcium homeostasis > EF hand proteins | Small molecule transport > SLC25A family
O00330;O00330-3	PDHX	0.628343	0.0080012	Yes	Yes	Metabolism > Carbohydrate metabolism > Pyruvate metabolism
P31930	UQCRC1	0.76695	0.00808854	Yes	Yes	Protein import, sorting and homeostasis > Protein import and sorting > Preprotein cleavage | OXPHOS > Complex III > CIII subunits | OXPHOS > OXPHOS subunits
P08559;P08559-2;P08559-3;P08559-4	PDHA1	0.731351	0.00843953	Yes	Yes	Metabolism > Carbohydrate metabolism > Pyruvate metabolism
P11177;P11177-2	PDHB	0.686583	0.00851761	Yes	Yes	Metabolism > Carbohydrate metabolism > Pyruvate metabolism
P49748;P49748-2;P49748-3	ACADVL	1.54801	0.00852365	Yes	Yes	Metabolism > Lipid metabolism > Fatty acid oxidation
A8MRA7;I3L448;Q5TC12	ATPAF1	0.560972	0.00895054	Yes	Yes	OXPHOS > Complex V > CV assembly factors | OXPHOS > OXPHOS assembly factors
Q8N573-8	OXR1	0.683933	0.00903085	Yes	Yes	Metabolism > Detoxification > ROS and glutathione metabolism
Q9BS92	NIPSNAP3B	0.344069	0.00932548	Yes	Yes	-
Q16795	NDUFA9	0.631583	0.00946642	Yes	Yes	OXPHOS > Complex I > CI subunits | OXPHOS > OXPHOS subunits
P00505	GOT2	0.728574	0.00961777	Yes	Yes	Metabolism > Carbohydrate metabolism > Malate-aspartate shuttle | Metabolism > Amino acid metabolism > Glutamate metabolism | Metabolism > Amino acid metabolism > Glyoxylate metabolism | Metabolism > Amino acid metabolism > Kynurenine metabolism | Metabolism > Sulfur metabolism
P25705	ATP5F1A	0.70461	0.0108332	Yes	Yes	OXPHOS > Complex V > CV subunits | OXPHOS > OXPHOS subunits
P20674	COX5A	0.666326	0.0108846	Yes	Yes	OXPHOS > Complex IV > CIV subunits | OXPHOS > OXPHOS subunits
H3BLU7;O43488	AKR7A2	2.13674	0.0118575	Yes	Yes	Metabolism > Amino acid metabolism > GABA metabolism | Metabolism > Detoxification > Xenobiotic metabolism
P43897	TSFM	0.695686	0.0122714	Yes	Yes	Mitochondrial central dogma > Translation > Translation factors
P10606	COX5B	0.664874	0.0125526	Yes	Yes	OXPHOS > Complex IV > CIV subunits | OXPHOS > OXPHOS subunits
Q9Y5L4	TIMM13	0.33205	0.0126697	Yes	Yes	Protein import, sorting and homeostasis > Protein homeostasis > Chaperones | Protein import, sorting and homeostasis > Protein import and sorting
P09110	ACAA1	2.19053	0.0128457	Yes	Yes	Metabolism > Lipid metabolism
E5KLJ5;E5KLJ6;O60313;O60313-2	OPA1	0.782937	0.0139265	Yes	Yes	Mitochondrial dynamics and surveillance > Fusion | Mitochondrial dynamics and surveillance > Cristae formation
P00403	MT-CO2	0.764119	0.0139806	Yes	Yes	OXPHOS > Complex IV > CIV subunits | OXPHOS > OXPHOS subunits
P82909	MRPS36	0.317044	0.0157407	Yes	Yes	Mitochondrial central dogma > Translation > Mitochondrial ribosome | Metabolism > Carbohydrate metabolism > TCA cycle
E9PN51;E9PPW7;F8W9K7;O00217	NDUFS8	0.740138	0.015767	Yes	Yes	OXPHOS > Complex I > CI subunits | Metabolism > Metals and cofactors > Fe-S-containing proteins | OXPHOS > OXPHOS subunits
Q9ULD0	OGDHL	0.682239	0.0160972	Yes	Yes	Metabolism > Carbohydrate metabolism > TCA cycle
F8W1A4;P54819;P54819-2;P54819-3;P54819-5	AK2	2.78677	0.018006	Yes	Yes	Metabolism > Nucleotide metabolism > Nucleotide synthesis and processing
F8W7Q4;Q96A26	FAM162A	0.706932	0.0186127	Yes	Yes	-
P13073	COX4I1	0.774804	0.0186645	Yes	Yes	OXPHOS > Complex IV > CIV subunits | OXPHOS > OXPHOS subunits
Q9UI09	NDUFA12	0.691214	0.0212301	Yes	Yes	OXPHOS > Complex I > CI subunits | OXPHOS > OXPHOS subunits
Q9NRD5	PICK1	0.651153	0.0219467	Yes	Yes	-
G3V0I5;P49821;P49821-2	NDUFV1	0.70014	0.022001	Yes	Yes	OXPHOS > Complex I > CI subunits | Metabolism > Metals and cofactors > Fe-S-containing proteins | OXPHOS > OXPHOS subunits
P49773	HINT1	1.75621	0.0222491	Yes	Yes	Metabolism > Nucleotide metabolism > Nucleotide synthesis and processing
O00429-6	DNM1L	0.732379	0.0241442	Yes	Yes	Mitochondrial dynamics and surveillance > Fission
H0YI37	ATP5F1B	0.709066	0.0241574	Yes	Yes	OXPHOS > Complex V > CV subunits | OXPHOS > OXPHOS subunits
Q9NS69	TOMM22	0.524821	0.0259771	Yes	Yes	Protein import, sorting and homeostasis > Protein import and sorting > TOM
P00367	GLUD1	1.42355	0.0260939	Yes	Yes	Metabolism > Amino acid metabolism > Glutamate metabolism | Metabolism > Amino acid metabolism > GABA metabolism
P07195	LDHB	1.28113	0.0262332	Yes	Yes	Metabolism > Amino acid metabolism > Glyoxylate metabolism
A0A087WX97;Q9BXK5	BCL2L13	0.665779	0.0273297	Yes	Yes	Mitochondrial dynamics and surveillance > Mitophagy | Mitochondrial dynamics and surveillance > Autophagy | Mitochondrial dynamics and surveillance > Apoptosis
H7C1U8;Q9BUR5;Q9BUR5-2	APOO	0.701348	0.0279046	Yes	Yes	Mitochondrial dynamics and surveillance > Cristae formation > MICOS complex
Q9Y512	SAMM50	0.746923	0.0280344	Yes	Yes	Protein import, sorting and homeostasis > Protein import and sorting > SAM | Mitochondrial dynamics and surveillance > Intramitochondrial membrane interactions
P55084;P55084-2	HADHB	1.40428	0.0282643	Yes	Yes	Metabolism > Carbohydrate metabolism > Ketone metabolism | Metabolism > Lipid metabolism > Fatty acid oxidation | Metabolism > Amino acid metabolism > Lysine metabolism
P22695	UQCRC2	0.711335	0.0288571	Yes	Yes	Protein import, sorting and homeostasis > Protein import and sorting > Preprotein cleavage | OXPHOS > Complex III > CIII subunits | OXPHOS > OXPHOS subunits
G3XA86;Q9Y2Z9;Q9Y2Z9-2;Q9Y2Z9-3	COQ6	0.439182	0.029806	Yes	Yes	Metabolism > Metals and cofactors > Coenzyme Q metabolism
P21796	VDAC1	0.832872	0.029806	Yes	Yes	Signaling > Calcium homeostasis > Mitochondrial permeability transition pore | Mitochondrial dynamics and surveillance > Organelle contact sites | Small molecule transport
Q9H9B4	SFXN1	0.812863	0.0300913	Yes	Yes	Metabolism > Amino acid metabolism > Serine metabolism | Metabolism > Vitamin metabolism > Folate and 1-C metabolism | Small molecule transport > Sideroflexins
P56181	NDUFV3	0.390006	0.0324149	Yes	Yes	OXPHOS > Complex I > CI subunits | OXPHOS > OXPHOS subunits
P36957	DLST	0.645711	0.032593	Yes	Yes	Metabolism > Carbohydrate metabolism > TCA cycle | Metabolism > Amino acid metabolism > Lysine metabolism
O94826	TOMM70	0.776768	0.032593	Yes	Yes	Protein import, sorting and homeostasis > Protein import and sorting > TOM
O95140	MFN2	0.702413	0.0329499	Yes	Yes	Mitochondrial dynamics and surveillance > Fusion | Mitochondrial dynamics and surveillance > Organelle contact sites
Q3ZCQ8;Q3ZCQ8-2	TIMM50	0.787543	0.0339511	Yes	Yes	Protein import, sorting and homeostasis > Protein import and sorting > TIM23 presequence pathway
A0A087WSW9;A0A087WSY9;E2QRB9;E9PIR7;E9PNQ6;F8W809;	TXNRD1	1.3784	0.0356043	Yes	Yes	Metabolism > Detoxification > ROS and glutathione metabolism | Metabolism > Detoxification > Selenoproteins
O75891;O75891-3	ALDH1L1	1.41936	0.0356086	Yes	Yes	Metabolism > Vitamin metabolism > Folate and 1-C metabolism
P10620	MGST1	2.01196	0.0372161	Yes	Yes	Metabolism > Detoxification > Xenobiotic metabolism | Metabolism > Detoxification > ROS and glutathione metabolism
P56556	NDUFA6	0.752707	0.037884	Yes	Yes	OXPHOS > Complex I > CI subunits | OXPHOS > OXPHOS subunits
P12532	CKMT1B	0.770783	0.0394435	Yes	Yes	Metabolism > Nucleotide metabolism > Creatine metabolism
P53396	ACLY	0.788789	0.0407753	Yes	Yes	Metabolism > Carbohydrate metabolism > TCA-associated
Q9UMS0;Q9UMS0-3	NFU1	0.590999	0.0407753	Yes	Yes	Metabolism > Metals and cofactors > Fe-S cluster biosynthesis | Metabolism > Metals and cofactors > Fe-S-containing proteins
O95298	NDUFC2	0.778457	0.0412858	Yes	Yes	OXPHOS > Complex I > CI subunits | OXPHOS > OXPHOS subunits
O95169;O95169-3	NDUFB8	0.758357	0.041619	Yes	Yes	OXPHOS > Complex I > CI subunits | OXPHOS > OXPHOS subunits
E9PDQ8;Q96I99;Q96I99-2	SUCLG2	1.56411	0.0420398	Yes	Yes	Metabolism > Carbohydrate metabolism > TCA cycle | Metabolism > Carbohydrate metabolism > Itaconate metabolism | Metabolism > Nucleotide metabolism > Nucleotide synthesis and processing
Q9P0J0	NDUFA13	0.779757	0.0422435	Yes	Yes	OXPHOS > Complex I > CI subunits | OXPHOS > OXPHOS subunits
O43676	NDUFB3	0.782376	0.0428616	Yes	Yes	OXPHOS > Complex I > CI subunits | OXPHOS > OXPHOS subunits
Q9Y697;Q9Y697-2	NFS1	0.754106	0.0438593	Yes	Yes	Metabolism > Metals and cofactors > Fe-S cluster biosynthesis | Metabolism > Metals and cofactors > Fe-S-containing proteins
A0A087X1G1;C9IZN5;F8WAS3;H7BYD0;Q16718;Q16718-2	NDUFA5	0.756548	0.0442722	Yes	Yes	OXPHOS > Complex I > CI subunits | OXPHOS > OXPHOS subunits
Q9UKU7;Q9UKU7-2	ACAD8	1.68831	0.0453254	Yes	Yes	Metabolism > Amino acid metabolism > Branched-chain amino acid metabolism
P30044;P30044-2	PRDX5	1.60605	0.0453254	Yes	Yes	Metabolism > Detoxification > ROS and glutathione metabolism
Q9HD34	LYRM4	0.562606	0.0457181	Yes	Yes	Metabolism > Metals and cofactors > Fe-S cluster biosynthesis
E9PC15;Q53H12	AGK	0.785428	0.0457733	Yes	Yes	Protein import, sorting and homeostasis > Protein import and sorting > TIM22 carrier pathway | Metabolism > Lipid metabolism > Phospholipid metabolism
Q6YN16	HSDL2	1.41934	0.0457733	Yes	Yes	-
Q9Y277-2	VDAC3	0.829201	0.046222	Yes	Yes	Signaling > Calcium homeostasis > Mitochondrial permeability transition pore | Small molecule transport
Q9UBQ7	GRHPR	1.5618	0.0467163	Yes	Yes	Metabolism > Amino acid metabolism > Glyoxylate metabolism
P24539	ATP5PB	0.808951	0.0475457	Yes	Yes	OXPHOS > Complex V > CV subunits | OXPHOS > OXPHOS subunits
Q9GZY8-2	MFF	0.76331	0.0482389	Yes	Yes	Mitochondrial dynamics and surveillance > Fission
Q969M1;Q969M1-2	TOMM40L	0.665041	0.051349	No	Yes	Protein import, sorting and homeostasis > Protein import and sorting > TOM
Q02978	SLC25A11	0.749092	0.0529227	No	Yes	Metabolism > Carbohydrate metabolism > Gluconeogenesis | Metabolism > Carbohydrate metabolism > Malate-aspartate shuttle | Metabolism > Carbohydrate metabolism > TCA-associated | Small molecule transport > SLC25A family
E7EPT4;P19404	NDUFV2	0.735228	0.0562042	No	Yes	OXPHOS > Complex I > CI subunits | Metabolism > Metals and cofactors > Fe-S-containing proteins | OXPHOS > OXPHOS subunits
O60220	TIMM8A	0.495579	0.0563394	No	Yes	Protein import, sorting and homeostasis > Protein homeostasis > Chaperones | Protein import, sorting and homeostasis > Protein import and sorting
O75251	NDUFS7	0.718672	0.0564334	No	Yes	OXPHOS > Complex I > CI subunits | Metabolism > Metals and cofactors > Fe-S-containing proteins | OXPHOS > OXPHOS subunits
O75746	SLC25A12	0.783946	0.0566959	No	Yes	Metabolism > Carbohydrate metabolism > Malate-aspartate shuttle | Metabolism > Amino acid metabolism > Glutamate metabolism | Signaling > Calcium homeostasis > EF hand proteins | Small molecule transport > SLC25A family
Q8NBU5	ATAD1	0.68049	0.0571631	No	Yes	Protein import, sorting and homeostasis > Protein homeostasis > Proteases
Q4G0N4	NADK2	1.61029	0.0583124	No	Yes	Metabolism > Metals and cofactors > NAD biosynthesis and metabolism
Q86X76;Q86X76-2;Q86X76-4	NIT1	1.39879	0.059389	No	Yes	Metabolism > Detoxification > ROS and glutathione metabolism
Q9BPW8	NIPSNAP1	0.781282	0.0609609	No	Yes	Mitochondrial dynamics and surveillance > Mitophagy | Mitochondrial dynamics and surveillance > Autophagy
Q8TBP6	SLC25A40	0.35425	0.0610987	No	Yes	Small molecule transport > SLC25A family
P35232	PHB	0.841343	0.0617374	No	Yes	Protein import, sorting and homeostasis > Protein homeostasis > Chaperones
P03886	MT-ND1	0.712989	0.0617402	No	Yes	OXPHOS > Complex I > CI subunits | OXPHOS > OXPHOS subunits
E7ETT1;E7ETT4;E7EX59;E9PDR0;P05166;P05166-2	PCCB	0.788475	0.0625648	No	Yes	Metabolism > Carbohydrate metabolism > Propanoate metabolism | Metabolism > Lipid metabolism > Fatty acid oxidation
A0A0A0MT83;P26440;P26440-2	IVD	1.35252	0.0627421	No	Yes	Metabolism > Amino acid metabolism > Branched-chain amino acid metabolism
A0A087WWM6;E7EQL6;O43272;O43272-1;O43272-2	PRODH	1.66241	0.0652895	No	Yes	Metabolism > Amino acid metabolism > Proline metabolism | Metabolism > Electron carriers > Q-linked reactions, other
O95168;O95168-2	NDUFB4	0.768602	0.0655455	No	Yes	OXPHOS > Complex I > CI subunits | OXPHOS > OXPHOS subunits
P05141	SLC25A5	0.837966	0.0663875	No	Yes	Metabolism > Nucleotide metabolism > Nucleotide import | Signaling > Calcium homeostasis > Mitochondrial permeability transition pore | Small molecule transport > SLC25A family
E9PCG9;Q02338	BDH1	0.756022	0.0677235	No	Yes	Metabolism > Carbohydrate metabolism > Ketone metabolism
Q7Z3D6;Q7Z3D6-2;Q7Z3D6-3;Q7Z3D6-5	DGLUCY	1.65432	0.0683355	No	Yes	Metabolism > Amino acid metabolism
Q9NZB8;Q9NZB8-2;Q9NZB8-7;Q9NZB8-8	MOCS1	0.696935	0.0709652	No	Yes	Metabolism > Metals and cofactors > Molybdenum cofactor synthesis and proteins
P45880	VDAC2	0.859414	0.0723935	No	Yes	Small molecule transport
E9PLD2;Q9H019;Q9H019-3	MTFR1L	0.605504	0.0732962	No	Yes	-
O43678	NDUFA2	0.52837	0.0734232	No	Yes	OXPHOS > Complex I > CI subunits | OXPHOS > OXPHOS subunits
Q92947	GCDH	1.35692	0.0741391	No	Yes	Metabolism > Amino acid metabolism > Lysine metabolism
P12236	SLC25A6	0.843942	0.0745756	No	Yes	Metabolism > Nucleotide metabolism > Nucleotide import | Signaling > Calcium homeostasis > Mitochondrial permeability transition pore | Small molecule transport > SLC25A family
Q92506	HSD17B8	1.67708	0.0749248	No	Yes	Metabolism > Lipid metabolism > Type II fatty acid synthesis | Metabolism > Lipid metabolism > Cholesterol, bile acid, steroid synthesis
E9PMB9;Q16798	ME3	0.765328	0.0765093	No	Yes	Metabolism > Carbohydrate metabolism > TCA-associated
O75439	PMPCB	0.599202	0.076737	No	Yes	Protein import, sorting and homeostasis > Protein import and sorting > Preprotein cleavage | Protein import, sorting and homeostasis > Protein homeostasis > Proteases
J3QTA6;J3QTB2;Q9BRQ6	CHCHD6	0.650338	0.0777462	No	Yes	Mitochondrial dynamics and surveillance > Cristae formation > MICOS complex
A0A087WUN7;G3V2S9;G3V4X6;H0YJ40;Q9GZT3;Q9GZT3-2	SLIRP	0.695178	0.0779838	No	Yes	Mitochondrial central dogma > mtRNA metabolism > mtRNA stability and decay | Mitochondrial central dogma > Translation
P48047	ATP5PO	0.810802	0.0780808	No	Yes	OXPHOS > Complex V > CV subunits | OXPHOS > OXPHOS subunits
H3BPJ9;O96000	NDUFB10	0.845035	0.0784262	No	Yes	OXPHOS > Complex I > CI subunits | OXPHOS > OXPHOS subunits
Q9BU61	NDUFAF3	0.711028	0.0787075	No	Yes	OXPHOS > Complex I > CI assembly factors | OXPHOS > OXPHOS assembly factors
E9PEX6;P09622;P09622-3	DLD	0.606452	0.0790774	No	Yes	Metabolism > Carbohydrate metabolism > Pyruvate metabolism | Metabolism > Carbohydrate metabolism > TCA cycle | Metabolism > Amino acid metabolism > Branched-chain amino acid metabolism | Metabolism > Amino acid metabolism > Branched-chain amino acid dehydrogenase complex | Metabolism > Amino acid metabolism > Lysine metabolism | Metabolism > Amino acid metabolism > Glycine metabolism | Metabolis…
P08574	CYC1	0.797951	0.0809929	No	Yes	OXPHOS > Complex III > CIII subunits | Metabolism > Metals and cofactors > Heme-containing proteins | Metabolism > Electron carriers > Cytochromes | OXPHOS > OXPHOS subunits
A0A087WXU0;Q5SZ82;Q9NWS8;Q9NWS8-2	RMND1	0.707981	0.0809929	No	Yes	Mitochondrial central dogma > mtRNA metabolism > mtRNA granules | Mitochondrial central dogma > Translation
B8ZZL8;P61604	HSPE1	0.508778	0.0813607	No	Yes	Protein import, sorting and homeostasis > Protein homeostasis > Chaperones
P09669	COX6C	0.686704	0.0840278	No	Yes	OXPHOS > Complex IV > CIV subunits | OXPHOS > OXPHOS subunits
Q9NVI7-2	ATAD3A	0.785584	0.0856197	No	Yes	Mitochondrial central dogma > mtDNA maintenance > mtDNA nucleoid | Mitochondrial dynamics and surveillance > Organelle contact sites | Mitochondrial dynamics and surveillance > Intramitochondrial membrane interactions
O43236	SEPTIN4	0.802029	0.086914	No	Yes	Mitochondrial dynamics and surveillance > Apoptosis
Q96HS1	PGAM5	0.830338	0.0870083	No	Yes	Mitochondrial dynamics and surveillance > Mitophagy | Mitochondrial dynamics and surveillance > Autophagy
P28838;P28838-2	LAP3	1.3753	0.0900258	No	Yes	Protein import, sorting and homeostasis > Protein homeostasis > Proteases
Q9HBL7	PLGRKT	1.34283	0.0900258	No	Yes	-
D6R9C3;D6RGV5;D6RIE3;H0UI06;P14406	COX7A2	0.352125	0.0906706	No	Yes	OXPHOS > Complex IV > CIV subunits | OXPHOS > OXPHOS subunits
Q9Y4W6	AFG3L2	0.797528	0.090872	No	Yes	Protein import, sorting and homeostasis > Protein homeostasis > Proteases
Q8NCW5;Q8NCW5-2	NAXE	1.23462	0.0911509	No	Yes	Metabolism > Metals and cofactors > NAD biosynthesis and metabolism
P35270	SPR	1.38615	0.0948777	No	Yes	Metabolism > Metals and cofactors > Tetrahydobiopterin synthesis
O95831;O95831-3	AIFM1	0.802865	0.0966413	No	Yes	Protein import, sorting and homeostasis > Protein import and sorting > MIA40 | OXPHOS > Complex I > CI assembly factors | OXPHOS > OXPHOS assembly factors | Mitochondrial dynamics and surveillance > Apoptosis
P21912	SDHB	0.805561	0.096966	No	Yes	OXPHOS > Complex II > CII subunits | Metabolism > Carbohydrate metabolism > TCA cycle | Metabolism > Metals and cofactors > Fe-S-containing proteins | OXPHOS > OXPHOS subunits
P53007	SLC25A1	1.31941	0.096966	No	Yes	Metabolism > Carbohydrate metabolism > Gluconeogenesis | Metabolism > Carbohydrate metabolism > TCA-associated | Metabolism > Lipid metabolism | Small molecule transport > SLC25A family
Q9BUB7	TMEM70	0.774397	0.096966	No	Yes	OXPHOS > Complex I > CI assembly factors | OXPHOS > Complex V > CV assembly factors | OXPHOS > OXPHOS assembly factors
P23786	CPT2	1.45998	0.0975251	No	Yes	Metabolism > Lipid metabolism > Fatty acid oxidation | Metabolism > Metals and cofactors > Carnitine synthesis and transport | Metabolism > Metals and cofactors > Carnitine shuttle
P49419-2	ALDH7A1	1.44256	0.0979595	No	Yes	Metabolism > Amino acid metabolism > Lysine metabolism | Metabolism > Amino acid metabolism > Glycine metabolism | Metabolism > Vitamin metabolism > Choline and betaine metabolism | Metabolism > Vitamin metabolism > Folate and 1-C metabolism | Metabolism > Detoxification > ROS and glutathione metabolism
E7EWP0;H0Y886;O43674;O43674-2	NDUFB5	0.799963	0.0988321	No	Yes	OXPHOS > Complex I > CI subunits | OXPHOS > OXPHOS subunits
O95182	NDUFA7	0.675616	0.0992381	No	Yes	OXPHOS > Complex I > CI subunits | OXPHOS > OXPHOS subunits
P45954;P45954-2	ACADSB	1.50213	0.101892	No	Yes	Metabolism > Lipid metabolism > Fatty acid oxidation | Metabolism > Amino acid metabolism > Branched-chain amino acid metabolism
A0A087WXC5;E7ESZ7;O95299	NDUFA10	0.857284	0.103789	No	Yes	OXPHOS > Complex I > CI subunits | OXPHOS > OXPHOS subunits
P50416;P50416-2	CPT1A	1.44604	0.103828	No	Yes	Metabolism > Lipid metabolism > Fatty acid oxidation | Metabolism > Metals and cofactors > Carnitine synthesis and transport | Metabolism > Metals and cofactors > Carnitine shuttle
O00483	NDUFA4	0.679794	0.103879	No	Yes	OXPHOS > Complex IV > CIV subunits | OXPHOS > OXPHOS subunits
O43615	TIMM44	0.791796	0.105102	No	Yes	Protein import, sorting and homeostasis > Protein import and sorting > Import motor
Q9BUE6;Q9BUE6-2	ISCA1	0.784698	0.105495	No	Yes	Metabolism > Metals and cofactors > Fe-S cluster biosynthesis | Metabolism > Metals and cofactors > Fe-S-containing proteins
Q9UDW1	UQCR10	0.542772	0.106167	No	Yes	OXPHOS > Complex III > CIII subunits | OXPHOS > OXPHOS subunits
O75947	ATP5PD	0.798225	0.10855	No	Yes	OXPHOS > Complex V > CV subunits | OXPHOS > OXPHOS subunits
P22234;P22234-2	PAICS	1.20685	0.108911	No	Yes	Metabolism > Nucleotide metabolism > Nucleotide synthesis and processing
O00408;O00408-2;O00408-3;O00408-4	PDE2A	1.20504	0.110412	No	Yes	Signaling > cAMP-PKA signaling
P04040	CAT	1.51445	0.112513	No	Yes	Metabolism > Detoxification > ROS and glutathione metabolism
Q96EY1;Q96EY1-2	DNAJA3	0.829124	0.112513	No	Yes	Protein import, sorting and homeostasis > Protein homeostasis > Chaperones
Q16891;Q16891-2	IMMT	0.861127	0.112513	No	Yes	Mitochondrial dynamics and surveillance > Cristae formation > MICOS complex
P03905	MT-ND4	0.740804	0.112513	No	Yes	OXPHOS > Complex I > CI subunits | OXPHOS > OXPHOS subunits
P04179	SOD2	1.24997	0.112513	No	Yes	Metabolism > Detoxification > ROS and glutathione metabolism
E7EPM6;P33121;P33121-2;P33121-3	ACSL1	1.28212	0.112924	No	Yes	Metabolism > Lipid metabolism > Fatty acid oxidation
O43772	SLC25A20	1.2637	0.114164	No	Yes	Metabolism > Lipid metabolism > Fatty acid oxidation | Metabolism > Metals and cofactors > Carnitine synthesis and transport | Metabolism > Metals and cofactors > Carnitine shuttle | Small molecule transport > SLC25A family
P11498	PC	1.17807	0.117229	No	Yes	Metabolism > Carbohydrate metabolism > Gluconeogenesis | Metabolism > Carbohydrate metabolism > TCA-associated | Metabolism > Vitamin metabolism > Biotin utilizing proteins
P27144	AK4	1.19727	0.119077	No	Yes	Metabolism > Nucleotide metabolism > Nucleotide synthesis and processing
F6TLX2;Q9HC38;Q9HC38-2	GLOD4	1.26383	0.120333	No	Yes	-
P55809	OXCT1	1.33354	0.120333	No	Yes	Metabolism > Carbohydrate metabolism > Ketone metabolism
Q96IX5	ATP5MD	0.599023	0.123053	No	Yes	OXPHOS > Complex V > CV subunits | OXPHOS > OXPHOS subunits | Mitochondrial dynamics and surveillance > Cristae formation
Q8TB36	GDAP1	0.860408	0.123053	No	Yes	-
Q5TAQ0;Q9BRT2;V5IRT4	UQCC2	0.60142	0.123053	No	Yes	OXPHOS > Complex III > CIII assembly factors | OXPHOS > OXPHOS assembly factors
A0A087X2H6;Q8NE86;Q8NE86-2;Q8NE86-3	MCU	0.815163	0.12358	No	Yes	Signaling > Calcium homeostasis > Calcium cycle | Small molecule transport > Calcium uniporter
H3BP28;Q99807;Q99807-2	COQ7	0.750511	0.124126	No	Yes	Metabolism > Metals and cofactors > Coenzyme Q metabolism
B4DW73;H0YML5;Q16822	PCK2	1.33892	0.124167	No	Yes	Metabolism > Carbohydrate metabolism > Gluconeogenesis | Metabolism > Carbohydrate metabolism > TCA-associated
A0A087WT12;A0A087X2I2;K7ERP4;P36969;P36969-2	GPX4	1.33193	0.124393	No	Yes	Metabolism > Detoxification > ROS and glutathione metabolism | Metabolism > Detoxification > Selenoproteins
C9JFR7;P99999	CYCS	0.625681	0.125395	No	Yes	Metabolism > Metals and cofactors > Heme-containing proteins | Metabolism > Electron carriers > Cytochromes | OXPHOS > OXPHOS subunits | OXPHOS > Cytochrome C | Mitochondrial dynamics and surveillance > Apoptosis
P56385	ATP5ME	0.434982	0.127217	No	Yes	OXPHOS > Complex V > CV subunits | OXPHOS > OXPHOS subunits | Mitochondrial dynamics and surveillance > Cristae formation
P07954;P07954-2	FH	0.815637	0.129092	No	Yes	Metabolism > Carbohydrate metabolism > TCA cycle
Q5VT94;Q9H3K2	GHITM	1.51034	0.131983	No	Yes	Mitochondrial dynamics and surveillance > Apoptosis
O00154;O00154-4;O00154-6;O00154-7	ACOT7	0.856486	0.133677	No	Yes	Metabolism > Lipid metabolism
P42704	LRPPRC	0.874937	0.134049	No	Yes	Mitochondrial central dogma > mtRNA metabolism > mtRNA stability and decay | Mitochondrial central dogma > Translation
O95563;Q5R3B4	MPC2	0.841609	0.134049	No	Yes	Metabolism > Carbohydrate metabolism > Gluconeogenesis | Metabolism > Carbohydrate metabolism > Pyruvate metabolism | Metabolism > Carbohydrate metabolism > TCA-associated | Small molecule transport
P00846	MT-ATP6	0.81007	0.134049	No	Yes	OXPHOS > Complex V > CV subunits | OXPHOS > OXPHOS subunits
Q02252;Q02252-2	ALDH6A1	1.37828	0.135374	No	Yes	Metabolism > Amino acid metabolism > Branched-chain amino acid metabolism
Q9Y5J7	TIMM9	0.682226	0.135968	No	Yes	Protein import, sorting and homeostasis > Protein homeostasis > Chaperones | Protein import, sorting and homeostasis > Protein import and sorting
H7C3T4;Q13162	PRDX4	1.39387	0.13667	No	Yes	Metabolism > Detoxification > ROS and glutathione metabolism
Q6PI78	TMEM65	0.851904	0.137089	No	Yes	-
K7ESP4;Q8WVC6	DCAKD	1.34739	0.143165	No	Yes	-
Q13423	NNT	0.856664	0.143357	No	Yes	Metabolism > Metals and cofactors > NAD biosynthesis and metabolism
P03915	MT-ND5	0.77307	0.145037	No	Yes	OXPHOS > Complex I > CI subunits | OXPHOS > OXPHOS subunits
A0A087WZN1;O43837	IDH3B	0.810059	0.146067	No	Yes	Metabolism > Carbohydrate metabolism > TCA cycle
P28331;P28331-2;P28331-4	NDUFS1	0.836213	0.152189	No	Yes	OXPHOS > Complex I > CI subunits | Metabolism > Metals and cofactors > Fe-S-containing proteins | OXPHOS > OXPHOS subunits
Q9NRV9	HEBP1	1.40628	0.152755	No	Yes	-
J3KPX7;Q99623	PHB2	0.839472	0.152755	No	Yes	Protein import, sorting and homeostasis > Protein homeostasis > Chaperones
Q9BWH2	FUNDC2	0.855106	0.153856	No	Yes	Mitochondrial dynamics and surveillance > Organelle contact sites | Signaling
Q8WWC4	MAIP1	0.822113	0.156376	No	Yes	Protein import, sorting and homeostasis > Protein homeostasis > Chaperones
Q9Y6M9	NDUFB9	0.753788	0.156432	No	Yes	OXPHOS > Complex I > CI subunits | OXPHOS > OXPHOS subunits
P10809	HSPD1	0.829534	0.156576	No	Yes	Protein import, sorting and homeostasis > Protein homeostasis > Chaperones
Q07812;Q07812-2;Q07812-5;Q07812-7;Q07812-8	BAX	0.704438	0.157261	No	Yes	Mitochondrial dynamics and surveillance > Apoptosis
Q9UJZ1;Q9UJZ1-2	STOML2	0.798493	0.158855	No	Yes	Protein import, sorting and homeostasis > Protein homeostasis
Q9BSF4	TIMM29	0.858149	0.158855	No	Yes	Protein import, sorting and homeostasis > Protein import and sorting > TIM22 carrier pathway
Q15046	KARS1	0.811433	0.159323	No	Yes	Mitochondrial central dogma > Translation > mt-tRNA synthetases
P36542	ATP5F1C	0.870866	0.160562	No	Yes	OXPHOS > Complex V > CV subunits | OXPHOS > OXPHOS subunits
P51659	HSD17B4	1.25842	0.160562	No	Yes	Metabolism > Lipid metabolism
O43865	AHCYL1	1.26758	0.160883	No	Yes	Mitochondrial dynamics and surveillance > Organelle contact sites
E9PN17;O75964	ATP5MG	0.637636	0.161407	No	Yes	OXPHOS > Complex V > CV subunits | OXPHOS > OXPHOS subunits | Mitochondrial dynamics and surveillance > Cristae formation
Q5HYK3	COQ5	0.846002	0.164932	No	Yes	Metabolism > Metals and cofactors > Coenzyme Q metabolism
K7EKG4;O96008;O96008-2	TOMM40	1.19065	0.166817	No	Yes	Protein import, sorting and homeostasis > Protein import and sorting > TOM
Q4G176	ACSF3	0.508861	0.168128	No	Yes	Metabolism > Lipid metabolism > Type II fatty acid synthesis
B3KQ30;B4DNC9;F5H5N2;Q9H1K1;Q9H1K1-2	ISCU	0.810403	0.171282	No	Yes	Metabolism > Metals and cofactors > Fe-S cluster biosynthesis | Metabolism > Metals and cofactors > Fe-S-containing proteins
Q5T440	IBA57	0.450346	0.171302	No	Yes	Metabolism > Metals and cofactors > Fe-S cluster biosynthesis
F8W8H5;Q969Q5	RAB24	0.866726	0.173455	No	Yes	Mitochondrial dynamics and surveillance > Fission | Mitochondrial dynamics and surveillance > Autophagy
Q9NX14;Q9NX14-2	NDUFB11	1.79702	0.179663	No	Yes	OXPHOS > Complex I > CI subunits | OXPHOS > OXPHOS subunits
H0YDP7;Q13405	MRPL49	0.673687	0.184017	No	Yes	Mitochondrial central dogma > Translation > Mitochondrial ribosome
Q9NTX5;Q9NTX5-2;Q9NTX5-3;Q9NTX5-6	ECHDC1	1.267	0.185074	No	Yes	Metabolism > Lipid metabolism
Q9UJS0;Q9UJS0-2	SLC25A13	0.814618	0.185167	No	Yes	Metabolism > Carbohydrate metabolism > Malate-aspartate shuttle | Metabolism > Amino acid metabolism > Urea cycle | Signaling > Calcium homeostasis > EF hand proteins | Small molecule transport > SLC25A family
E7EQB8;E9PF84;P51553;P51553-2	IDH3G	0.695927	0.185229	No	Yes	Metabolism > Carbohydrate metabolism > TCA cycle
Q8IVP5	FUNDC1	0.66618	0.185985	No	Yes	Mitochondrial dynamics and surveillance > Mitophagy | Mitochondrial dynamics and surveillance > Autophagy
B4DJV2;O75390	CS	0.87424	0.186533	No	Yes	Metabolism > Carbohydrate metabolism > TCA cycle
O95139	NDUFB6	0.728697	0.188202	No	Yes	OXPHOS > Complex I > CI subunits | OXPHOS > OXPHOS subunits
P22307;P22307-7;P22307-8	SCP2	1.31375	0.192257	No	Yes	Metabolism > Lipid metabolism > Cholesterol, bile acid, steroid synthesis
Q8IW45	NAXD	1.22679	0.192293	No	Yes	Metabolism > Metals and cofactors > NAD biosynthesis and metabolism
H0YGM0;Q9H078;Q9H078-2;Q9H078-4	CLPB	0.816904	0.193342	No	Yes	Protein import, sorting and homeostasis > Protein homeostasis > Proteases
K7ELQ9;Q6UW68	TMEM205	1.36622	0.193654	No	Yes	-
A0A0A0MTI5;B8ZWD1;P07108;P07108-2;P07108-3;P07108-	DBI	0.549851	0.205011	No	Yes	Metabolism > Lipid metabolism
D6RG39;D6RIT9;Q9NX40;Q9NX40-2;Q9NX40-3;Q9NX40-4	OCIAD1	0.850911	0.205705	No	Yes	-
Q13825	AUH	0.825789	0.207732	No	Yes	Metabolism > Carbohydrate metabolism > Itaconate metabolism | Metabolism > Amino acid metabolism > Branched-chain amino acid metabolism
Q9NUJ1	ABHD10	0.850997	0.216925	No	Yes	Metabolism > Detoxification > Xenobiotic metabolism
K7ELX4;P22830;P22830-2	FECH	0.774045	0.218658	No	Yes	Metabolism > Metals and cofactors > Heme synthesis and processing | Metabolism > Metals and cofactors > Fe-S-containing proteins
C9JRZ6;Q9NX63	CHCHD3	0.873879	0.220586	No	Yes	Mitochondrial dynamics and surveillance > Cristae formation > MICOS complex | Mitochondrial dynamics and surveillance > Intramitochondrial membrane interactions
Q9NYY8;Q9NYY8-2	FASTKD2	0.718112	0.221217	No	Yes	Mitochondrial central dogma > mtRNA metabolism > mtRNA granules | Mitochondrial central dogma > mtRNA metabolism > Polycistronic mtRNA processing | Mitochondrial central dogma > mtRNA metabolism > mtRNA stability and decay | Mitochondrial central dogma > Translation > Mitochondrial ribosome assembly
A0A0A0MS41	SFXN3	1.09796	0.224479	No	Yes	Metabolism > Amino acid metabolism > Serine metabolism | Metabolism > Vitamin metabolism > Folate and 1-C metabolism | Small molecule transport > Sideroflexins
P55957;P55957-2	BID	0.775509	0.226961	No	Yes	Mitochondrial dynamics and surveillance > Apoptosis
Q13085;Q13085-2;Q13085-3;Q13085-4	ACACA	0.845698	0.23509	No	Yes	Metabolism > Lipid metabolism > Type II fatty acid synthesis | Metabolism > Vitamin metabolism > Biotin utilizing proteins
Q9UFN0	NIPSNAP3A	0.862268	0.23509	No	Yes	-
O75306;O75306-2	NDUFS2	0.775227	0.235614	No	Yes	OXPHOS > Complex I > CI subunits | Metabolism > Metals and cofactors > Fe-S-containing proteins | OXPHOS > OXPHOS subunits
Q9NRG7-2	SDR39U1	0.853583	0.238212	No	Yes	-
Q00059	TFAM	0.8925	0.239668	No	Yes	Mitochondrial central dogma > mtDNA maintenance > mtDNA replication | Mitochondrial central dogma > mtDNA maintenance > mtDNA nucleoid | Mitochondrial central dogma > mtRNA metabolism > Transcription
P22033	MMUT	1.21274	0.240644	No	Yes	Metabolism > Carbohydrate metabolism > Propanoate metabolism | Metabolism > Lipid metabolism > Fatty acid oxidation | Metabolism > Vitamin metabolism > Vitamin B12 metabolism
P00387;P00387-2;P00387-3	CYB5R3	1.12926	0.241073	No	Yes	Metabolism > Detoxification > Xenobiotic metabolism | Metabolism > Detoxification > Amidoxime reducing complex | Metabolism > Lipid metabolism
Q9BXW6	OSBPL1A	0.911374	0.248357	No	Yes	Metabolism > Lipid metabolism > Cholesterol, bile acid, steroid synthesis | Metabolism > Lipid metabolism > Phospholipid metabolism
E7EMS6;P21964;P21964-2	COMT	1.81823	0.249225	No	Yes	Metabolism > Amino acid metabolism > Catechol metabolism
Q9Y2Q3	GSTK1	0.889083	0.250747	No	Yes	Metabolism > Detoxification > Xenobiotic metabolism
P05165;P05165-2	PCCA	1.17211	0.255506	No	Yes	Metabolism > Carbohydrate metabolism > Propanoate metabolism | Metabolism > Lipid metabolism > Fatty acid oxidation | Metabolism > Vitamin metabolism > Biotin utilizing proteins
B7Z2R2;P14927;P14927-2	UQCRB	0.713953	0.258574	No	Yes	OXPHOS > Complex III > CIII subunits | OXPHOS > OXPHOS subunits
Q9BQ69	MACROD1	1.35522	0.258803	No	Yes	Signaling
B7Z9I1;P11310;P11310-2;Q5T4U5	ACADM	1.14837	0.260669	No	Yes	Metabolism > Lipid metabolism > Fatty acid oxidation
P21397	MAOA	1.10962	0.263548	No	Yes	Metabolism > Amino acid metabolism > Catechol metabolism | Metabolism > Detoxification > Xenobiotic metabolism
Q16774	GUK1	1.29607	0.263598	No	Yes	Metabolism > Nucleotide metabolism > Nucleotide synthesis and processing
B1AKV2;B1AKV3;B1AKV6;Q9NVA1;Q9NVA1-2;Q9NVA1-5	UQCC1	1.15295	0.268803	No	Yes	OXPHOS > Complex III > CIII assembly factors | OXPHOS > OXPHOS assembly factors
Q9UKU0;Q9UKU0-1;Q9UKU0-9	ACSL6	0.878416	0.272345	No	Yes	Metabolism > Lipid metabolism > Fatty acid oxidation
Q96EY8;S4R3P5	MMAB	0.753013	0.277171	No	Yes	Metabolism > Vitamin metabolism > Vitamin B12 metabolism
P12235	SLC25A4	0.90999	0.280968	No	Yes	Metabolism > Nucleotide metabolism > Nucleotide import | Signaling > Calcium homeostasis > Mitochondrial permeability transition pore | Small molecule transport > SLC25A family
A0A087WYF7;Q6UXV4	APOOL	1.18709	0.281424	No	Yes	Mitochondrial dynamics and surveillance > Cristae formation > MICOS complex
Q9Y6C9	MTCH2	0.931912	0.283017	No	Yes	Small molecule transport > SLC25A family | Mitochondrial dynamics and surveillance > Fusion
A0A024RBT2;Q9NR28;Q9NR28-2	DIABLO	0.907237	0.287075	No	Yes	Mitochondrial dynamics and surveillance > Apoptosis
O14949	UQCRQ	0.810089	0.288776	No	Yes	OXPHOS > Complex III > CIII subunits | OXPHOS > OXPHOS subunits
P42126;P42126-2	ECI1	1.20451	0.292142	No	Yes	Metabolism > Lipid metabolism > Fatty acid oxidation
Q9P2R7;Q9P2R7-2	SUCLA2	0.881141	0.295356	No	Yes	Metabolism > Carbohydrate metabolism > TCA cycle | Metabolism > Carbohydrate metabolism > Itaconate metabolism | Metabolism > Nucleotide metabolism > Nucleotide synthesis and processing
O94903	PLPBP	0.885004	0.295676	No	Yes	Metabolism > Vitamin metabolism > Vitamin B6 metabolism
Q9HBH5	RDH14	0.868893	0.295764	No	Yes	Metabolism > Vitamin metabolism > Vitamin A metabolism
A0A087WUQ6;P07203	GPX1	0.913209	0.29718	No	Yes	Metabolism > Detoxification > ROS and glutathione metabolism | Metabolism > Detoxification > Selenoproteins
O95847	SLC25A27	0.868528	0.29718	No	Yes	Small molecule transport > SLC25A family
D6RFM5;P31040;P31040-2	SDHA	0.879546	0.302409	No	Yes	OXPHOS > Complex II > CII subunits | Metabolism > Carbohydrate metabolism > TCA cycle | OXPHOS > OXPHOS subunits
Q9HAV7	GRPEL1	0.903557	0.307165	No	Yes	Protein import, sorting and homeostasis > Protein import and sorting > Import motor | Metabolism > Metals and cofactors > Fe-S cluster biosynthesis
P17152	TMEM11	0.924341	0.30732	No	Yes	Mitochondrial dynamics and surveillance
P40926	MDH2	0.88358	0.310912	No	Yes	Metabolism > Carbohydrate metabolism > Gluconeogenesis | Metabolism > Carbohydrate metabolism > Malate-aspartate shuttle | Metabolism > Carbohydrate metabolism > TCA cycle
Q13011	ECH1	1.11223	0.312242	No	Yes	Metabolism > Lipid metabolism
Q5XKP0	MICOS13	0.836903	0.316858	No	Yes	Mitochondrial dynamics and surveillance > Cristae formation > MICOS complex
P04181	OAT	0.872465	0.316858	No	Yes	Metabolism > Amino acid metabolism > Proline metabolism
O95721	SNAP29	1.10747	0.318849	No	Yes	Mitochondrial dynamics and surveillance > Autophagy
F8VVM2;Q00325;Q00325-2	SLC25A3	0.922636	0.320265	No	Yes	Metabolism > Metals and cofactors > Copper metabolism | Signaling > Calcium homeostasis > Calcium cycle | Small molecule transport > SLC25A family
A0A0A0MS37;Q8TB22;Q8TB22-2;Q8TB22-3;Q8TB22-4	SPATA20	1.14011	0.320483	No	Yes	-
P56134;P56134-3	ATP5MF	0.883214	0.321852	No	Yes	OXPHOS > Complex V > CV subunits | OXPHOS > OXPHOS subunits
C9IZ01;Q96RP9	GFM1	0.895606	0.322073	No	Yes	Mitochondrial central dogma > Translation > Translation factors
Q8NFV4;Q8NFV4-4	ABHD11	0.853265	0.322188	No	Yes	Metabolism > Carbohydrate metabolism > TCA-associated
P24752	ACAT1	1.13628	0.322404	No	Yes	Metabolism > Carbohydrate metabolism > Ketone metabolism | Metabolism > Lipid metabolism > Fatty acid oxidation | Metabolism > Amino acid metabolism > Branched-chain amino acid metabolism | Metabolism > Amino acid metabolism > Lysine metabolism
Q9NQE9	HINT3	1.08953	0.322695	No	Yes	-
P52758	RIDA	0.814321	0.327684	No	Yes	-
C9JNK6;O75431;O75431-2	MTX2	0.854641	0.330019	No	Yes	Protein import, sorting and homeostasis > Protein import and sorting > SAM | Mitochondrial dynamics and surveillance > Intramitochondrial membrane interactions
P51970	NDUFA8	1.13077	0.330049	No	Yes	OXPHOS > Complex I > CI subunits | OXPHOS > OXPHOS subunits
Q9NPJ3	ACOT13	0.896655	0.332851	No	Yes	Metabolism > Lipid metabolism
F6WFU6;Q9NZJ7;Q9NZJ7-2	MTCH1	0.923806	0.333579	No	Yes	Small molecule transport > SLC25A family
Q9H845	ACAD9	1.20961	0.335023	No	Yes	OXPHOS > Complex I > CI assembly factors | OXPHOS > OXPHOS assembly factors
Q16134;Q16134-3	ETFDH	0.90618	0.335023	No	Yes	Metabolism > Lipid metabolism > Fatty acid oxidation | Metabolism > Amino acid metabolism > Branched-chain amino acid metabolism | Metabolism > Amino acid metabolism > Lysine metabolism | Metabolism > Amino acid metabolism > Glycine metabolism | Metabolism > Metals and cofactors > Fe-S-containing proteins | Metabolism > Vitamin metabolism > Choline and betaine metabolism | Metabolism > Electron c…
P52815	MRPL12	0.830287	0.335023	No	Yes	Mitochondrial central dogma > mtRNA metabolism > Transcription | Mitochondrial central dogma > Translation > Mitochondrial ribosome
P30084	ECHS1	0.890257	0.336247	No	Yes	Metabolism > Lipid metabolism > Fatty acid oxidation | Metabolism > Amino acid metabolism > Branched-chain amino acid metabolism | Metabolism > Amino acid metabolism > Lysine metabolism
Q9GZT8;Q9GZT8-2	NIF3L1	1.14392	0.340775	No	Yes	-
Q4J6C6;Q4J6C6-4	PREPL	1.32615	0.345053	No	Yes	-
Q13057;Q13057-2	COASY	1.09829	0.348538	No	Yes	Metabolism > Metals and cofactors > Coenzyme A metabolism
Q86UY8	NT5DC3	0.856373	0.357169	No	Yes	-
Q9H061	TMEM126A	0.912941	0.359724	No	Yes	OXPHOS > Complex I > CI assembly factors | OXPHOS > OXPHOS assembly factors
P30837	ALDH1B1	1.32318	0.360051	No	Yes	Metabolism > Detoxification > Xenobiotic metabolism
P03891	MT-ND2	1.15577	0.360264	No	Yes	OXPHOS > Complex I > CI subunits | OXPHOS > OXPHOS subunits
Q9NSE4	IARS2	1.05283	0.363011	No	Yes	Mitochondrial central dogma > Translation > mt-tRNA synthetases
A0A087WVM4;B7ZM99;Q4VXM0;Q6UB35	MTHFD1L	0.889946	0.36308	No	Yes	Metabolism > Vitamin metabolism > Folate and 1-C metabolism
Q14318;Q14318-2	FKBP8	0.786743	0.363699	No	Yes	Mitochondrial dynamics and surveillance > Organelle contact sites | Mitochondrial dynamics and surveillance > Mitophagy | Mitochondrial dynamics and surveillance > Autophagy
Q9Y2R0	COA3	1.11176	0.364454	No	Yes	Mitochondrial central dogma > Translation > Translation factors | OXPHOS > Complex IV > CIV assembly factors | OXPHOS > OXPHOS assembly factors
Q02218	OGDH	0.945046	0.365487	No	Yes	Metabolism > Carbohydrate metabolism > TCA cycle
P53597	SUCLG1	0.891126	0.372873	No	Yes	Metabolism > Carbohydrate metabolism > TCA cycle | Metabolism > Carbohydrate metabolism > Itaconate metabolism | Metabolism > Nucleotide metabolism > Nucleotide synthesis and processing
P31937	HIBADH	1.30831	0.37339	No	Yes	Metabolism > Amino acid metabolism > Branched-chain amino acid metabolism
Q6P587;Q6P587-2;Q6P587-3	FAHD1	0.780863	0.373694	No	Yes	Metabolism > Carbohydrate metabolism > TCA-associated
Q3SXM5	HSDL1	1.06783	0.373746	No	Yes	-
Q6YP21;Q6YP21-3	KYAT3	1.11857	0.37384	No	Yes	Metabolism > Amino acid metabolism > Kynurenine metabolism | Metabolism > Metals and cofactors > NAD biosynthesis and metabolism
Q15526;Q15526-2	SURF1	1.14431	0.375069	No	Yes	OXPHOS > Complex IV > CIV assembly factors | OXPHOS > OXPHOS assembly factors
O95202	LETM1	0.910896	0.37517	No	Yes	Signaling > Calcium homeostasis > Calcium cycle
Q8TCS8	PNPT1	0.908635	0.37687	No	Yes	Mitochondrial central dogma > mtRNA metabolism > mtRNA stability and decay
O43920	NDUFS5	0.867958	0.377057	No	Yes	OXPHOS > Complex I > CI subunits | OXPHOS > OXPHOS subunits
P43155;P43155-2;P43155-3	CRAT	0.933725	0.379659	No	Yes	Metabolism > Lipid metabolism > Fatty acid oxidation
P02794	FTH1	1.13629	0.382119	No	Yes	Metabolism > Metals and cofactors > Iron homeostasis
A0A0A0MSE2;E9PF18;Q16836;Q16836-2;Q16836-3	HADH	0.910973	0.387202	No	Yes	Metabolism > Lipid metabolism > Fatty acid oxidation | Metabolism > Amino acid metabolism > Lysine metabolism
P14324;P14324-2	FDPS	0.950253	0.387636	No	Yes	Metabolism > Lipid metabolism > Cholesterol-associated
G5E9X5;Q96RQ3	MCCC1	1.08542	0.387636	No	Yes	Metabolism > Amino acid metabolism > Branched-chain amino acid metabolism | Metabolism > Vitamin metabolism > Biotin utilizing proteins
Q9Y3D6	FIS1	0.931911	0.389493	No	Yes	Mitochondrial dynamics and surveillance > Fission
P30048;P30048-2	PRDX3	0.954985	0.39091	No	Yes	Metabolism > Detoxification > ROS and glutathione metabolism
P13804	ETFA	1.05838	0.391207	No	Yes	Metabolism > Lipid metabolism > Fatty acid oxidation | Metabolism > Amino acid metabolism > Branched-chain amino acid metabolism | Metabolism > Amino acid metabolism > Lysine metabolism | Metabolism > Amino acid metabolism > Glycine metabolism | Metabolism > Vitamin metabolism > Choline and betaine metabolism | Metabolism > Electron carriers > Q-linked reactions, other
Q9Y305;Q9Y305-2;Q9Y305-4	ACOT9	0.955628	0.392403	No	Yes	Metabolism > Lipid metabolism
O95822;O95822-2	MLYCD	1.07942	0.394036	No	Yes	Metabolism > Lipid metabolism
Q04837	SSBP1	1.07195	0.397441	No	Yes	Mitochondrial central dogma > mtDNA maintenance > mtDNA replication | Mitochondrial central dogma > mtDNA maintenance > mtDNA nucleoid
M0QXB5;O95571	ETHE1	1.09064	0.398001	No	Yes	Metabolism > Sulfur metabolism
Q8TD22	SFXN5	0.939995	0.400819	No	Yes	Metabolism > Carbohydrate metabolism > TCA-associated | Small molecule transport > Sideroflexins
Q86WA6;Q86WA6-2	BPHL	0.914269	0.40152	No	Yes	Metabolism > Detoxification > Xenobiotic metabolism
Q8IYQ7	THNSL1	1.09688	0.401968	No	Yes	-
P17612;P17612-2	PRKACA	1.06342	0.403316	No	Yes	Signaling > cAMP-PKA signaling
P51649;P51649-2	ALDH5A1	1.05798	0.406422	No	Yes	Metabolism > Amino acid metabolism > GABA metabolism
Q8NI60;Q8NI60-2;Q8NI60-3;Q8NI60-4	COQ8A	0.934282	0.406422	No	Yes	Metabolism > Metals and cofactors > Coenzyme Q metabolism
Q99766	DMAC2L	1.06111	0.40715	No	Yes	OXPHOS > Complex V > CV subunits | OXPHOS > OXPHOS subunits
P43304;P43304-2	GPD2	1.06287	0.407988	No	Yes	Metabolism > Carbohydrate metabolism > Glycerol phosphate shuttle | Metabolism > Electron carriers > Q-linked reactions, other
H3BNQ7;H3BRN4;P80404	ABAT	1.06097	0.410541	No	Yes	Metabolism > Amino acid metabolism > GABA metabolism | Metabolism > Metals and cofactors > Fe-S-containing proteins
Q07021	C1QBP	0.948699	0.410541	No	Yes	Signaling > Immune response
Q99497	PARK7	1.10874	0.410541	No	Yes	Protein import, sorting and homeostasis > Protein homeostasis | Mitochondrial dynamics and surveillance > Mitophagy | Mitochondrial dynamics and surveillance > Autophagy
Q8WUK0;Q8WUK0-2	PTPMT1	1.081	0.410541	No	Yes	Metabolism > Lipid metabolism > Cardiolipin synthesis | Metabolism > Lipid metabolism > Phospholipid metabolism
Q9NZ45	CISD1	0.921738	0.411239	No	Yes	Metabolism > Metals and cofactors > Fe-S cluster biosynthesis | Metabolism > Metals and cofactors > Fe-S-containing proteins
Q96TC7	RMDN3	0.962388	0.412377	No	Yes	Mitochondrial dynamics and surveillance > Organelle contact sites
Q9BRX8;Q9BRX8-2	PRXL2A	0.959516	0.414588	No	Yes	Metabolism > Detoxification > ROS and glutathione metabolism
K7EJE8;K7EKE6	LONP1	1.03209	0.416	No	Yes	Protein import, sorting and homeostasis > Protein homeostasis > Proteases
O43181	NDUFS4	0.910424	0.416756	No	Yes	OXPHOS > Complex I > CI subunits | OXPHOS > OXPHOS subunits
P23368	ME2	0.956429	0.417607	No	Yes	Metabolism > Carbohydrate metabolism > TCA-associated
Q8N4Q0;Q8N4Q0-2	ZADH2	0.920946	0.417607	No	Yes	Metabolism > Lipid metabolism > Eicosanoid metabolism
Q6PI48	DARS2	0.873377	0.418396	No	Yes	Mitochondrial central dogma > Translation > mt-tRNA synthetases
C9K068;O75323;O75323-2	NIPSNAP2	0.968175	0.420142	No	Yes	Mitochondrial dynamics and surveillance > Mitophagy | Mitochondrial dynamics and surveillance > Autophagy
P30038	ALDH4A1	1.04055	0.423157	No	Yes	Metabolism > Amino acid metabolism > Proline metabolism | Metabolism > Amino acid metabolism > Glyoxylate metabolism
P00395	MT-CO1	0.923549	0.424631	No	Yes	OXPHOS > Complex IV > CIV subunits | Metabolism > Metals and cofactors > Heme-containing proteins | OXPHOS > OXPHOS subunits
Q7Z4W1	DCXR	0.959896	0.426674	No	Yes	Metabolism > Carbohydrate metabolism
P49327	FASN	1.03021	0.430151	No	Yes	Metabolism > Lipid metabolism
P49411	TUFM	1.03069	0.43502	No	Yes	Mitochondrial central dogma > Translation > Translation factors
F6T1Q0;Q6L8Q7;Q6L8Q7-2	PDE12	1.03901	0.435139	No	Yes	Mitochondrial central dogma > mtRNA metabolism > mt-mRNA modifications | Mitochondrial central dogma > mtRNA metabolism > mtRNA stability and decay
O14880;Q5VV89	MGST3	0.965868	0.43528	No	Yes	Metabolism > Lipid metabolism > Eicosanoid metabolism
Q7KZF4	SND1	1.02808	0.437139	No	Yes	-
Q13232	NME3	0.95271	0.437263	No	Yes	Metabolism > Nucleotide metabolism > Nucleotide synthesis and processing
J3QL56;O75880	SCO1	1.04514	0.440172	No	Yes	OXPHOS > Complex IV > CIV assembly factors | Metabolism > Metals and cofactors > Copper metabolism | OXPHOS > OXPHOS assembly factors
Q08257;Q08257-3	CRYZ	1.05013	0.443188	No	Yes	-
P48735	IDH2	1.03224	0.443668	No	Yes	Metabolism > Carbohydrate metabolism > TCA cycle
H3BPK3;Q16775;Q16775-2	HAGH	1.04199	0.445152	No	Yes	Metabolism > Detoxification > ROS and glutathione metabolism
A2A274;Q99798	ACO2	1.03586	0.448668	No	Yes	Metabolism > Carbohydrate metabolism > TCA cycle | Metabolism > Metals and cofactors > Fe-S-containing proteins
Q9BV79;Q9BV79-2	MECR	0.949691	0.451765	No	Yes	Metabolism > Lipid metabolism > Type II fatty acid synthesis
J3KNF8	CYB5B	0.980818	0.452718	No	Yes	Metabolism > Metals and cofactors > Heme-containing proteins | Metabolism > Detoxification > Xenobiotic metabolism | Metabolism > Detoxification > Amidoxime reducing complex | Metabolism > Electron carriers > Cytochromes
Q5RI15;Q5RI15-2	COX20	1.03094	0.454524	No	Yes	OXPHOS > Complex IV > CIV assembly factors | OXPHOS > OXPHOS assembly factors
P50213	IDH3A	0.96894	0.454865	No	Yes	Metabolism > Carbohydrate metabolism > TCA cycle
J3QRI1;Q9BVV7	TIMM21	0.971691	0.455479	No	Yes	Mitochondrial central dogma > Translation > Translation factors | Protein import, sorting and homeostasis > Protein import and sorting > TIM23 presequence pathway | OXPHOS > Complex IV > CIV assembly factors | OXPHOS > OXPHOS assembly factors
Q8N2F6;Q8N2F6-2;Q8N2F6-3;Q8N2F6-4	ARMC10	0.980725	0.455998	No	Yes	Mitochondrial dynamics and surveillance > Fission | Mitochondrial dynamics and surveillance > Trafficking
H7C213;P46199	MTIF2	0.9312	0.455998	No	Yes	Mitochondrial central dogma > Translation > Translation factors
P36404	ARL2	0.944962	0.458235	No	Yes	Mitochondrial dynamics and surveillance > Fusion
O75208	COQ9	0.920143	0.458235	No	Yes	Metabolism > Metals and cofactors > Coenzyme Q metabolism
Q16698;Q16698-2	DECR1	0.962887	0.458235	No	Yes	Metabolism > Lipid metabolism > Fatty acid oxidation
E9PE82;P16219	ACADS	1.02226	0.459343	No	Yes	Metabolism > Lipid metabolism > Fatty acid oxidation
Q92843-2	BCL2L2	1.02218	0.459343	No	Yes	Mitochondrial dynamics and surveillance > Apoptosis
P30049	ATP5F1D	0.976064	0.460938	No	Yes	OXPHOS > Complex V > CV subunits | OXPHOS > OXPHOS subunits
Q9Y276	BCS1L	0.986583	0.461674	No	Yes	OXPHOS > Complex III > CIII assembly factors | OXPHOS > OXPHOS assembly factors
Q12931	TRAP1	0.975978	0.463515	No	Yes	Protein import, sorting and homeostasis > Protein homeostasis > Chaperones
E9PCB6;H0YAF7;H0YAK4;Q9BYT8	NLN	0.957359	0.464424	No	Yes	Protein import, sorting and homeostasis > Protein homeostasis > Proteases
A6NFX8;Q9UKK9	NUDT5	1.03116	0.465436	No	Yes	Metabolism > Nucleotide metabolism > Nucleotide synthesis and processing
Q96Q11;Q96Q11-2	TRNT1	0.978331	0.465436	No	Yes	Mitochondrial central dogma > mtRNA metabolism > mt-tRNA modifications
P38117;P38117-2	ETFB	0.9766	0.465721	No	Yes	Metabolism > Lipid metabolism > Fatty acid oxidation | Metabolism > Amino acid metabolism > Branched-chain amino acid metabolism | Metabolism > Amino acid metabolism > Lysine metabolism | Metabolism > Amino acid metabolism > Glycine metabolism | Metabolism > Vitamin metabolism > Choline and betaine metabolism | Metabolism > Electron carriers > Q-linked reactions, other
Q96DB5;Q96DB5-2	RMDN1	0.975064	0.465786	No	Yes	-
P41250	GARS1	1.0142	0.469196	No	Yes	Mitochondrial central dogma > Translation > mt-tRNA synthetases
Q9H2W6	MRPL46	0.97077	0.472643	No	Yes	Mitochondrial central dogma > Translation > Mitochondrial ribosome
P32119	PRDX2	1.01996	0.472643	No	Yes	Metabolism > Detoxification > ROS and glutathione metabolism
Q9H936	SLC25A22	0.992308	0.4746	No	Yes	Small molecule transport > SLC25A family
J3QRD1;P51648;P51648-2	ALDH3A2	1.01093	0.476465	No	Yes	Metabolism > Detoxification > ROS and glutathione metabolism
Q9NVS9	PNPO	0.971916	0.477232	No	Yes	Metabolism > Vitamin metabolism > Vitamin B6 metabolism
P09417	QDPR	0.985556	0.477495	No	Yes	Metabolism > Metals and cofactors > Tetrahydobiopterin synthesis | Metabolism > Vitamin metabolism > Folate and 1-C metabolism
Q9NVH1;Q9NVH1-3	DNAJC11	1.0061	0.484749	No	Yes	Protein import, sorting and homeostasis > Protein import and sorting | Mitochondrial dynamics and surveillance > Intramitochondrial membrane interactions
C9JAX1;H7C585;Q16595;Q16595-2;Q16595-3	FXN	1.00996	0.484749	No	Yes	Metabolism > Metals and cofactors > Fe-S cluster biosynthesis
A0A0A0MSY7;E5KNQ5;H3BP77;O00142;O00142-2;O00142-4	TK2	0.993492	0.486259	No	Yes	Metabolism > Nucleotide metabolism > Nucleotide synthesis and processing
P38646	HSPA9	0.994599	0.486363	No	Yes	Metabolism > Metals and cofactors > Fe-S cluster biosynthesis
P47985	UQCRFS1	0.995997	0.488241	No	Yes	OXPHOS > Complex III > CIII subunits | Metabolism > Metals and cofactors > Fe-S-containing proteins | OXPHOS > OXPHOS subunits
Q9H7Z7	PTGES2	1.00405	0.489144	No	Yes	Metabolism > Lipid metabolism > Eicosanoid metabolism
P00390;P00390-2;P00390-3;P00390-4;P00390-5	GSR	0.996803	0.491056	No	Yes	Metabolism > Detoxification > ROS and glutathione metabolism
I3L161;Q9NRY6	PLSCR3	1.002	0.492245	No	Yes	Metabolism > Lipid metabolism > Cardiolipin synthesis
A0A087X1G4;Q86X67;Q86X67-2;Q86X67-4	NUDT13	0.99762	0.493004	No	Yes	Metabolism > Metals and cofactors > NAD biosynthesis and metabolism
Q8IXI2-3;Q8IXI2-5;Q8IXI2-7	RHOT1	1.00078	0.493908	No	Yes	Signaling > Calcium homeostasis > EF hand proteins | Mitochondrial dynamics and surveillance > Trafficking
Q16762	TST	1.00203	0.493908	No	Yes	Metabolism > Detoxification > Xenobiotic metabolism | Metabolism > Sulfur metabolism
Q9HCC0	MCCC2	1.00027	0.494268	No	Yes	Metabolism > Amino acid metabolism > Branched-chain amino acid metabolism
A0A0A0MR40;Q6H8Q1;Q6H8Q1-2;Q6H8Q1-3;Q6H8Q1-4;Q6H8Q	ABLIM2	0.505234	0.000109945	Yes	No
P21291	CSRP1	3.33631	0.000109945	Yes	No
P04080	CSTB	2.39663	0.000109945	Yes	No
Q13642-1;Q13642-4;Q13642-5	FHL1	2.53672	0.000109945	Yes	No
P14136	GFAP	6.43876	0.000109945	Yes	No
Q14CZ8	HEPACAM	2.7983	0.000109945	Yes	No
E9PGC8;P78559;P78559-2	MAP1A	0.432181	0.000109945	Yes	No
P46821	MAP1B	0.626585	0.000109945	Yes	No
Q5SRE7;Q5SRE7-2	PHYHD1	7.43439	0.000109945	Yes	No
E9PHN6;F6XZQ7;P28161;P28161-2	GSTM2	2.90356	0.000148426	Yes	No
E9PHR9;Q9NRQ2;Q9NRQ2-2	PLSCR4	3.23243	0.00017991	Yes	No
Q13228;Q13228-4	SELENBP1	2.41775	0.000206147	Yes	No
P11766	ADH5	1.96886	0.000329836	Yes	No
E7ESS4;P05362	ICAM1	6.80273	0.000329836	Yes	No
Q8N3V7-2;Q8N3V7-3	SYNPO	0.378053	0.000329836	Yes	No
Q7Z6L0;Q7Z6L0-2	PRRT2	0.576913	0.000349238	Yes	No
Q68CZ2;Q68CZ2-2	TNS3	2.31296	0.000349238	Yes	No
J3KQR7;Q9Y4F5;Q9Y4F5-2;Q9Y4F5-3	CEP170B	0.493559	0.000376955	Yes	No
Q16352	INA	0.506908	0.000376955	Yes	No
P35241;P35241-5	RDX	2.30179	0.000376955	Yes	No
Q53TN4;Q53TN4-3	CYBRD1	2.66234	0.000472265	Yes	No
A0A0A0MRA8	EPB41L3	0.60203	0.000474139	Yes	No
Q96RR4;Q96RR4-2;Q96RR4-3;Q96RR4-4;Q96RR4-5;Q96RR4-	CAMKK2	0.483805	0.000528875	Yes	No
E7EQR4;P15311	EZR	2.53002	0.000528875	Yes	No
Q5JVS0	HABP4	0.302785	0.000528875	Yes	No
M0R389;Q15102	PAFAH1B3	2.44476	0.000528875	Yes	No
A0A0A0MSE0;P49802;P49802-2;P49802-3;P49802-4;P4980	RGS7	0.564961	0.000528875	Yes	No
Q15417;Q15417-3	CNN3	2.38814	0.000558593	Yes	No
P11217	PYGM	2.0452	0.000558593	Yes	No
O76070	SNCG	0.31332	0.000649364	Yes	No
P51178	PLCD1	2.2013	0.000659672	Yes	No
P09211	GSTP1	2.21037	0.000678519	Yes	No
B8ZZD4;Q86VP1;Q86VP1-2;Q86VP1-3;Q86VP1-4	TAX1BP1	0.391768	0.000678519	Yes	No
B1AKD8;Q5TZA2;Q5TZA2-2	CROCC	2.26999	0.000762188	Yes	No
P21266	GSTM3	2.23238	0.000762188	Yes	No
Q16566	CAMK4	0.456586	0.000858246	Yes	No
Q96KP4	CNDP2	1.96162	0.000858246	Yes	No
Q9Y285	FARSA	0.445796	0.000858246	Yes	No
E9PQ73;Q8TDW7;Q8TDW7-3	FAT3	4.15586	0.000858246	Yes	No
P62942	FKBP1A	3.30358	0.000858246	Yes	No
P11137;P11137-3	MAP2	0.485416	0.000858246	Yes	No
Q8N987	NECAB1	0.498678	0.000858246	Yes	No
Q15121;Q15121-2	PEA15	2.05365	0.000858246	Yes	No
P00491	PNP	2.88244	0.000858246	Yes	No
B5MDF5;P62826	RAN	2.1654	0.000858246	Yes	No
P18206;P18206-2	VCL	2.08312	0.000858246	Yes	No
Q2M2I8	AAK1	0.582967	0.000902198	Yes	No
Q9NSD9	FARSB	0.531437	0.000902198	Yes	No
O43175	PHGDH	2.11339	0.000960964	Yes	No
H0Y2P0;H0Y5E4;H0YCV9;H0YD13;H0YD17;H0YDW7;H0YDX6;P	CD44	6.71761	0.00114526	Yes	No
Q6ZVL6	KIAA1549L	0.639139	0.00114526	Yes	No
F5GZV7;P23763;P23763-2;P23763-3	VAMP1	0.498465	0.00115143	Yes	No
Q96AQ6;Q96AQ6-2;Q96AQ6-3	PBXIP1	2.01048	0.00125455	Yes	No
P10412	H1-4	1.86465	0.00131066	Yes	No
P11279	LAMP1	1.79131	0.00135233	Yes	No
Q02156	PRKCE	0.607814	0.00135233	Yes	No
D6RFW1;Q96EQ0	SGTB	0.48926	0.00135233	Yes	No
Q9Y617	PSAT1	1.94209	0.0013626	Yes	No
P16152	CBR1	2.92351	0.00137182	Yes	No
P16389	KCNA2	0.493519	0.00137182	Yes	No
Q9UNW9	NOVA2	0.495306	0.00137182	Yes	No
P43003;P43003-2	SLC1A3	1.8554	0.00137182	Yes	No
P55327-4;P55327-5;P55327-6	TPD52	0.589852	0.00137182	Yes	No
P05556;P05556-2;P05556-3;P05556-4;P05556-5	ITGB1	2.50544	0.00139822	Yes	No
P62937	PPIA	4.15788	0.00139822	Yes	No
Q9UDY2;Q9UDY2-2;Q9UDY2-3;Q9UDY2-4;Q9UDY2-5;Q9UDY2-	TJP2	2.48041	0.00139822	Yes	No
P26599;P26599-2;P26599-3	PTBP1	1.93081	0.00141358	Yes	No
K7EKU3;K7ENE8;P58549	FXYD7	0.545714	0.00142409	Yes	No
Q15334	LLGL1	1.90842	0.00142409	Yes	No
Q15149;Q15149-2;Q15149-4;Q15149-5;Q15149-6;Q15149-	PLEC	2.42164	0.00142409	Yes	No
P26038	MSN	2.13833	0.00146473	Yes	No
E9PF17;P13611;P13611-3	VCAN	2.17552	0.00146473	Yes	No
Q96ME1-4	FBXL18	0.257074	0.00146498	Yes	No
Q13153	PAK1	0.617744	0.00164709	Yes	No
O75936	BBOX1	2.12032	0.00167972	Yes	No
B1APY8;B1APY9;P26378;P26378-2;P26378-3;P26378-4;P2	ELAVL4	0.596801	0.00167972	Yes	No
Q8IV01	SYT12	0.587077	0.00174974	Yes	No
A0A087WX08;Q9UEY8-2	ADD3	1.84997	0.0017604	Yes	No
Q53HC0;Q53HC0-2	CCDC92	0.477727	0.0017604	Yes	No
Q643R3	LPCAT4	0.194437	0.0017604	Yes	No
P23284	PPIB	2.6083	0.0017604	Yes	No
Q96FE5;Q96FE5-2	LINGO1	0.611331	0.00178566	Yes	No
Q9UM22	EPDR1	0.502817	0.00188006	Yes	No
C9JME2;Q9Y4F1;Q9Y4F1-2	FARP1	1.82169	0.00188006	Yes	No
O14974;O14974-4;O14974-5	PPP1R12A	0.503198	0.00188006	Yes	No
Q13424	SNTA1	1.53636	0.00191377	Yes	No
Q01469	FABP5	2.3355	0.00196837	Yes	No
P05230	FGF1	2.49103	0.00196837	Yes	No
F5H810;Q99784;Q99784-3;Q99784-5	OLFM1	0.538748	0.00200007	Yes	No
Q8N145	LGI3	0.42755	0.00200478	Yes	No
Q9NR46-2	SH3GLB2	0.68075	0.00215571	Yes	No
O43399-2;O43399-3;O43399-4	TPD52L2	0.664707	0.00215571	Yes	No
Q86WV7;Q96MW1	CCDC43	0.622334	0.00219891	Yes	No
P07305;P07305-2	H1-0	2.50385	0.00236492	Yes	No
Q13885	TUBB2A	0.73319	0.00242478	Yes	No
Q9UQB8;Q9UQB8-2;Q9UQB8-3;Q9UQB8-4;Q9UQB8-5;Q9UQB8-	BAIAP2	0.743837	0.00243981	Yes	No
A0A0A0MRX1;B1AM49;Q12926	ELAVL2	0.524976	0.00257743	Yes	No
P24821	TNC	4.84288	0.00257743	Yes	No
F5H039;Q9NQX3;Q9NQX3-2	GPHN	0.609261	0.00274157	Yes	No
Q86YM7	HOMER1	0.576125	0.00274157	Yes	No
Q9NQ66	PLCB1	0.646861	0.00274157	Yes	No
P26885	FKBP2	2.04725	0.00288306	Yes	No
P04083	ANXA1	2.63642	0.00298604	Yes	No
P55060;P55060-3	CSE1L	1.48529	0.00298604	Yes	No
Q92558	WASF1	0.589896	0.0030206	Yes	No
Q9UL15;Q9UL15-2	BAG5	0.460314	0.00304166	Yes	No
O15540	FABP7	2.46528	0.00310074	Yes	No
Q6NV74	KIAA1211L	0.377826	0.00311653	Yes	No
P00568;Q5T9B7	AK1	1.9309	0.00313208	Yes	No
Q8TF61	FBXO41	0.680824	0.00313208	Yes	No
G3V0E5;P02786	TFRC	0.390189	0.00313208	Yes	No
P12270	TPR	2.82093	0.00313208	Yes	No
P04792	HSPB1	2.44201	0.00316562	Yes	No
Q5VWJ9	SNX30	0.660083	0.00316562	Yes	No
P30419;P30419-2	NMT1	0.467616	0.0032159	Yes	No
Q99447;Q99447-3;Q99447-4	PCYT2	1.78903	0.00327725	Yes	No
P05026;P05026-2	ATP1B1	0.734841	0.00347874	Yes	No
F8WAD8;Q9P0K1;Q9P0K1-2;Q9P0K1-3;Q9P0K1-4;Q9P0K1-5	ADAM22	0.607524	0.00353939	Yes	No
F5H2R5;F5H3P3;F5H6Q0;P52566	ARHGDIB	3.47339	0.00353939	Yes	No
F8WA11;Q7Z460;Q7Z460-2;Q7Z460-3;Q7Z460-4;Q7Z460-5	CLASP1	0.558304	0.00374388	Yes	No
P17302	GJA1	3.57948	0.00374388	Yes	No
E7ESP9;P07197	NEFM	0.512915	0.00374388	Yes	No
P46940	IQGAP1	1.93892	0.00384808	Yes	No
E9PRP3;H0YDP1;Q9UPX0;Q9UPX0-2	IGSF9B	0.374829	0.00388527	Yes	No
P55087;V9PBN7	AQP4	2.53399	0.00388941	Yes	No
P02792	FTL	2.40202	0.00424634	Yes	No
P51570;P51570-2	GALK1	2.1961	0.00441744	Yes	No
Q5TEC6	HIST2H3PS2	1.72773	0.00461654	Yes	No
H7C276;Q9UPR0;Q9UPR0-2;Q9UPR0-3	PLCL2	0.669741	0.00470189	Yes	No
A0A087X1Z3;Q9UL46	PSME2	1.96108	0.00485541	Yes	No
E9PPG8	HIKESHI	3.39942	0.0048696	Yes	No
Q14344	GNA13	2.0199	0.00489032	Yes	No
E7EWD3;O75077;O75077-2	ADAM23	0.518144	0.00495757	Yes	No
P21333;P21333-2;Q5HY54;Q60FE5	FLNA	2.44481	0.00500731	Yes	No
Q96DG6	CMBL	2.17412	0.00501221	Yes	No
O60331;O60331-2;O60331-3;O60331-4	PIP5K1C	0.725646	0.00501221	Yes	No
B5MCX3;Q15019;Q15019-2;Q15019-3	SEPTIN2	1.61402	0.00501221	Yes	No
H0YLR3;H0YMA0;P09661	SNRPA1	0.433141	0.00501221	Yes	No
D6W648;Q9P1Y5;Q9P1Y5-2	CAMSAP3	0.685149	0.00507926	Yes	No
B3KRD8;O76054;O76054-5	SEC14L2	2.49014	0.00509117	Yes	No
P62805	H4C12	1.73316	0.00509343	Yes	No
P21399	ACO1	1.64351	0.00514481	Yes	No
P13489	RNH1	1.57787	0.00514481	Yes	No
B8ZZB8;Q96F85;Q96F85-2	CNRIP1	1.67217	0.00520728	Yes	No
P78318	IGBP1	0.424189	0.00520728	Yes	No
E9PHY5;O43491-4	EPB41L2	1.5572	0.00527327	Yes	No
P07741	APRT	1.96986	0.00539037	Yes	No
Q15404;Q15404-2	RSU1	1.75981	0.00542104	Yes	No
Q6PKG0;Q6PKG0-3	LARP1	0.671802	0.00544531	Yes	No
Q13303	KCNAB2	0.535641	0.00549926	Yes	No
Q96HC4	PDLIM5	2.7579	0.00553468	Yes	No
Q8WXF7-2	ATL1	0.717326	0.00554006	Yes	No
O95865	DDAH2	2.06981	0.00558365	Yes	No
P30043	BLVRB	3.74807	0.00559363	Yes	No
F5GX29;H0YKE7;H0YLY7;H0YNG9;Q99653	CHP1	0.63203	0.00562457	Yes	No
Q8N5S9	CAMKK1	0.567026	0.00580473	Yes	No
Q15223	NECTIN1	0.697389	0.00585697	Yes	No
Q27J81;Q27J81-2	INF2	0.576248	0.00595966	Yes	No
P08758	ANXA5	1.81318	0.00596515	Yes	No
M0QZ28;M0R021;Q9Y4J8;Q9Y4J8-10;Q9Y4J8-11;Q9Y4J8-12	DTNA	1.56096	0.00602043	Yes	No
Q15773	MLF2	0.536518	0.00602043	Yes	No
P61601	NCALD	0.460397	0.00627401	Yes	No
Q9NRX4	PHPT1	2.05449	0.00627401	Yes	No
P27986;P27986-4	PIK3R1	0.558426	0.00627401	Yes	No
A0A087WTW9;A0A0A0MRA9;B7Z2N1;P49758;P49758-10;P497	RGS6	0.59386	0.00627401	Yes	No
Q96PV0	SYNGAP1	0.671354	0.00627401	Yes	No
Q9UMX0;Q9UMX0-2	UBQLN1	0.360966	0.0063254	Yes	No
Q96PU8;Q96PU8-3;Q96PU8-5;Q96PU8-6;Q96PU8-8;Q96PU8-	QKI	1.77605	0.00645032	Yes	No
H0YIZ9;H0YJE3;Q6ZU80;Q6ZU80-1;Q6ZU80-3	CEP128	0.144825	0.00661766	Yes	No
G3V0G5;Q8IV38	ANKMY2	0.506348	0.00672344	Yes	No
C9JQ42;G5E9W8;P46976;P46976-2;P46976-3	GYG1	1.93377	0.00676077	Yes	No
P29401;P29401-2	TKT	1.51484	0.00712394	Yes	No
Q8IWA5;Q8IWA5-2;Q8IWA5-3	SLC44A2	2.02254	0.00720311	Yes	No
Q9BUF5	TUBB6	0.773483	0.00720311	Yes	No
Q10567;Q10567-2;Q10567-3	AP1B1	0.698553	0.00721391	Yes	No
Q8NBM8	PCYOX1L	0.555192	0.00721391	Yes	No
Q01814-2;Q01814-3;Q01814-4;Q01814-7	ATP2B2	0.717897	0.0072234	Yes	No
E7EN95;O75369-7	FLNB	2.46484	0.0072234	Yes	No
F5GXC1;K7EQF2;Q8N3E9	PLCD3	2.13887	0.0073945	Yes	No
P53985	SLC16A1	1.94543	0.0073945	Yes	No
P17655	CAPN2	1.94637	0.00745526	Yes	No
Q9H0E2	TOLLIP	0.723083	0.00746716	Yes	No
P61266;P61266-2	STX1B	0.708437	0.00752458	Yes	No
C9JA33;Q8IXS6;Q8IXS6-2	PALM2	0.457713	0.00760832	Yes	No
O43707	ACTN4	0.743808	0.00781433	Yes	No
P68402	PAFAH1B2	1.99367	0.00781433	Yes	No
P17252	PRKCA	1.4864	0.00781433	Yes	No
Q9Y490	TLN1	1.95816	0.00781433	Yes	No
P15170-2;P15170-3	GSPT1	2.79108	0.00802829	Yes	No
B4DQI4;F8W9U3;Q96IU4	ABHD14B	2.56366	0.00808478	Yes	No
Q92974;Q92974-2;Q92974-3;V9GYM8	ARHGEF2	0.690622	0.00820933	Yes	No
Q9UI12;Q9UI12-2	ATP6V1H	0.776769	0.00820933	Yes	No
F8W726;Q14157;Q14157-1;Q14157-3;Q14157-4;Q14157-5	UBAP2L	0.243689	0.00820933	Yes	No
O00299	CLIC1	2.37336	0.00833727	Yes	No
O14994	SYN3	0.523838	0.00839972	Yes	No
Q06830	PRDX1	1.54883	0.00850097	Yes	No
Q13740-2	ALCAM	1.47935	0.00851151	Yes	No
Q9P2R3;Q9P2R3-2;Q9P2R3-4	ANKFY1	1.40697	0.00895054	Yes	No
E9PMM3;E9PQW0;Q9Y5Y5;Q9Y5Y5-2	PEX16	0.290504	0.00895054	Yes	No
P49418	AMPH	0.685346	0.00900153	Yes	No
Q7L099;Q7L099-2;Q7L099-3;Q7L099-4	RUFY3	0.75401	0.00904723	Yes	No
O75379;O75379-2	VAMP4	0.401416	0.00910347	Yes	No
Q00796	SORD	3.65286	0.00922841	Yes	No
A0A087X1X9;Q8IYB5;Q8IYB5-2;Q8IYB5-3	SMAP1	0.667731	0.00931055	Yes	No
Q99614	TTC1	0.632089	0.00942102	Yes	No
P21283	ATP6V1C1	0.758216	0.00942871	Yes	No
A0A087WYJ6;P42263	GRIA3	0.671274	0.00942871	Yes	No
P28482	MAPK1	1.41459	0.00942871	Yes	No
O43815;O43815-2	STRN	0.745006	0.00942871	Yes	No
P37802;P37802-2	TAGLN2	1.96655	0.00942871	Yes	No
Q9H3Q1;Q9H3Q1-2	CDC42EP4	1.8522	0.00946642	Yes	No
P54652	HSPA2	1.80296	0.00946642	Yes	No
F8VVT9;J3KNM6	AGAP2	0.699754	0.0100567	Yes	No
O75146	HIP1R	1.45073	0.0100567	Yes	No
A0A0A0MRM8;E7EW20;Q9UM54;Q9UM54-1;Q9UM54-2;Q9UM54-	MYO6	1.58652	0.0100567	Yes	No
P15121	AKR1B1	3.02436	0.0101091	Yes	No
P10636-4	MAPT	0.612538	0.0102637	Yes	No
Q9UMS4	PRPF19	0.580275	0.0102637	Yes	No
H3BM38;H3BNE1;H3BPJ0;H3BR18;O00161;O00161-2	SNAP23	1.6154	0.0102637	Yes	No
Q9HCM2	PLXNA4	0.695153	0.010384	Yes	No
F8VWM7	SCN8A	0.497127	0.0104187	Yes	No
H0Y507;Q5TCZ1;Q5TCZ1-2;Q5TCZ1-3	SH3PXD2A	2.52086	0.0105106	Yes	No
Q01813	PFKP	0.673377	0.0105312	Yes	No
Q8TF44	C2CD4C	0.609457	0.0108751	Yes	No
Q09666	AHNAK	2.42343	0.0109633	Yes	No
P10301	RRAS	1.77023	0.0109633	Yes	No
B0QZ18;F2Z2V0;Q99829	CPNE1	2.73486	0.0110769	Yes	No
P11216	PYGB	1.49719	0.0110929	Yes	No
Q9UNA1;Q9UNA1-2	ARHGAP26	0.66556	0.011535	Yes	No
A6NIZ0;Q9GZM8;Q9GZM8-2;Q9GZM8-3	NDEL1	0.513046	0.0123743	Yes	No
E7ESK9;Q9Y2G0;Q9Y2G0-3	EFR3B	0.696714	0.0125526	Yes	No
J3KRE2;P52565	ARHGDIA	3.10698	0.0127071	Yes	No
O95336	PGLS	1.67246	0.0127071	Yes	No
Q9BUT1	BDH2	2.13229	0.0129168	Yes	No
Q8WW22;Q8WW22-2;Q8WW22-3	DNAJA4	0.412609	0.0129168	Yes	No
A0A096LPA6	RANBP6	0.606629	0.0129168	Yes	No
Q8WXS5	CACNG8	0.251846	0.012959	Yes	No
A0A087WUT8;O95196;O95196-2	CSPG5	0.697009	0.0130449	Yes	No
E7EX44;E9PGZ1;Q05682;Q05682-2;Q05682-3;Q05682-4;Q0	CALD1	2.0766	0.0131671	Yes	No
Q96JE9	MAP6	0.660427	0.0135	Yes	No
Q7L576	CYFIP1	1.55151	0.0135782	Yes	No
P45985;P45985-2	MAP2K4	0.595304	0.0135782	Yes	No
O14495	PLPP3	1.9326	0.0135782	Yes	No
P68371	TUBB4B	0.760507	0.0135782	Yes	No
P26640	VARS	0.674242	0.0135782	Yes	No
A0A0A0MRE5;Q9ULH1;Q9ULH1-2	ASAP1	0.625381	0.013925	Yes	No
Q14019	COTL1	2.03799	0.0142603	Yes	No
P23677	ITPKA	0.567489	0.0142603	Yes	No
O95197;O95197-2;O95197-7	RTN3	0.641201	0.0142603	Yes	No
K7EK59;O75381;O75381-2	PEX14	0.665366	0.0142674	Yes	No
C9J2C4;O75190;O75190-2;O75190-3	DNAJB6	0.678495	0.0144448	Yes	No
E7EMM4;Q13510;Q13510-2	ASAH1	1.49684	0.0145511	Yes	No
Q9H2M9	RAB3GAP2	0.761805	0.0148841	Yes	No
Q6ZVM7	TOM1L2	0.674153	0.015521	Yes	No
P47736-2;X6R8W7	RAP1GAP	0.706773	0.015626	Yes	No
Q96FC7	PHYHIPL	1.69447	0.0157407	Yes	No
Q86TV6;Q86TV6-2	TTC7B	0.761405	0.0157407	Yes	No
Q12959-8;Q12959-9	DLG1	0.776223	0.0160255	Yes	No
P35052	GPC1	0.72039	0.0160255	Yes	No
Q92783;Q92783-2	STAM	0.610153	0.0160255	Yes	No
O75534;O75534-2;O75534-3;O75534-4	CSDE1	0.746449	0.0163444	Yes	No
Q8N9I0	SYT2	0.41341	0.0163444	Yes	No
P28289;P28289-2	TMOD1	0.632709	0.016583	Yes	No
O95741;O95741-2	CPNE6	1.43492	0.0169739	Yes	No
P35222	CTNNB1	1.49076	0.016986	Yes	No
P41222	PTGDS	2.0542	0.0170525	Yes	No
Q12765;Q12765-2	SCRN1	1.31076	0.0170525	Yes	No
Q8N5V2;Q8N5V2-3	NGEF	0.609287	0.0170659	Yes	No
F8VQX6;H0YI09;Q9H8H3	METTL7A	2.27539	0.0171546	Yes	No
Q9Y2J0	RPH3A	0.649526	0.0171546	Yes	No
H3BPF6;Q99471	PFDN5	0.604431	0.0175521	Yes	No
Q99426	TBCB	1.64011	0.0176101	Yes	No
O95757	HSPA4L	0.719995	0.0177017	Yes	No
Q8WXD9	CASKIN1	0.670913	0.0178855	Yes	No
E5RHW4;O94905	ERLIN2	1.55416	0.0178855	Yes	No
Q86VS8	HOOK3	0.415579	0.0178855	Yes	No
A0A087X011;E9PES4;J3KPF9;Q9Y496	KIF3A	0.57787	0.0178855	Yes	No
A0A087X0K9;G3V1L9;G5E9E7;Q07157;Q07157-2	TJP1	1.66386	0.0178855	Yes	No
Q8N2K0;Q8N2K0-2;Q8N2K0-3	ABHD12	0.592495	0.0179871	Yes	No
O94985;O94985-2	CLSTN1	0.768731	0.0179871	Yes	No
P52209;P52209-2	PGD	1.43745	0.0179871	Yes	No
Q9GZT4	SRR	2.09353	0.0181056	Yes	No
Q9Y2J8	PADI2	1.88196	0.018215	Yes	No
M0R366;Q9BTV5	FSD1	0.674519	0.018431	Yes	No
P16403	H1-2	1.6686	0.018431	Yes	No
Q92522	H1FX	1.80966	0.018431	Yes	No
Q92890;Q92890-1	UFD1	0.602836	0.018431	Yes	No
K7EPS8;Q9NSK7;Q9NSK7-2;Q9NSK7-3;Q9NSK7-4	C19ORF12	0.700677	0.0188342	Yes	No
P02042	HBD	1.55949	0.0188804	Yes	No
P20916;P20916-3	MAG	0.352339	0.0188804	Yes	No
P35609	ACTN2	0.674577	0.0189377	Yes	No
P02649	APOE	0.681087	0.0189377	Yes	No
D6R938;E9PBG7;E9PF82;Q13557;Q13557-10;Q13557-11;Q1	CAMK2D	0.770945	0.0192292	Yes	No
F5H459	AP3S1	0.741358	0.0196855	Yes	No
P61224;P61224-3	RAP1B	1.36498	0.0197344	Yes	No
Q9NZB2;Q9NZB2-4;Q9NZB2-6	FAM120A	0.532098	0.0199551	Yes	No
C9J0K6;P30626;P30626-2;P30626-3	SRI	2.28406	0.0199551	Yes	No
P60880	SNAP25	0.724441	0.0202962	Yes	No
P07196	NEFL	0.552819	0.0203358	Yes	No
Q9UDY4	DNAJB4	0.533156	0.0203511	Yes	No
P02689	PMP2	0.491668	0.0206124	Yes	No
Q96GW7	BCAN	1.42153	0.0208845	Yes	No
Q9BW30	TPPP3	2.31022	0.0208845	Yes	No
O00499;O00499-3;O00499-5	BIN1	0.699065	0.0209497	Yes	No
P00966	ASS1	2.10754	0.0210215	Yes	No
Q86UN3	RTN4RL2	0.631747	0.0214306	Yes	No
F5H126;F5H6C1;O43581-2	SYT7	0.709245	0.0214522	Yes	No
Q6F5E8;Q6F5E8-2	CARMIL2	0.4968	0.0215423	Yes	No
P06756;P06756-2;P06756-3	ITGAV	1.43301	0.0215423	Yes	No
Q9BQI5;Q9BQI5-2	SGIP1	0.670075	0.0215423	Yes	No
Q86UU1;Q86UU1-2;Q86UU1-3	PHLDB1	1.40505	0.0217978	Yes	No
Q9BW62	KATNAL1	0.396666	0.0219467	Yes	No
Q5SSJ5;X6RGJ2	HP1BP3	1.62702	0.0219827	Yes	No
P11586	MTHFD1	1.2997	0.0223254	Yes	No
E9PLK3;P55786	NPEPPS	1.22806	0.0223254	Yes	No
O75821	EIF3G	0.611524	0.022604	Yes	No
Q8IVF2;Q8IVF2-3	AHNAK2	0.503205	0.0228824	Yes	No
O00592;O00592-2	PODXL	1.61086	0.0228873	Yes	No
O14964;O14964-2	HGS	0.808376	0.0231053	Yes	No
P30519	HMOX2	0.673534	0.0232429	Yes	No
C9JYY6;Q92823;Q92823-2;Q92823-3;Q92823-5;Q92823-6	NRCAM	1.30311	0.0232994	Yes	No
C9JIR6;O75688;O75688-2;O75688-4;O75688-5	PPM1B	1.86163	0.0232994	Yes	No
P46439	GSTM5	3.97412	0.0233293	Yes	No
P24534	EEF1B2	0.713771	0.0234205	Yes	No
Q9C0C9	UBE2O	0.694244	0.0236883	Yes	No
P14550	AKR1A1	1.80929	0.0248598	Yes	No
G3V2S6;Q9Y5K8	ATP6V1D	0.776395	0.0248598	Yes	No
P07737	PFN1	1.8261	0.0248598	Yes	No
Q9NPH2;Q9NPH2-2;Q9NPH2-3	ISYNA1	3.10417	0.024877	Yes	No
A0A0A0MSQ6;A6NHU9;E7EUA2;H7C1X5;Q9UPX8;Q9UPX8-3;Q9	SHANK2	0.512732	0.024877	Yes	No
P13591	NCAM1	1.28408	0.0250858	Yes	No
Q96CX2	KCTD12	1.40387	0.0257005	Yes	No
O95183	VAMP5	2.01908	0.0259302	Yes	No
Q12955	ANK3	0.702614	0.0259771	Yes	No
O95782;O95782-2	AP2A1	0.778947	0.0260939	Yes	No
C9JTE0;Q16653	MOG	0.541221	0.0262332	Yes	No
P60953	CDC42	1.55875	0.0263241	Yes	No
H0YI72;Q7Z6G8-10;Q7Z6G8-2;Q7Z6G8-3;Q7Z6G8-5	ANKS1B	0.574047	0.0264194	Yes	No
A0A087WYG2;E9PFH7;Q9UPT6	MAPK8IP3	0.704157	0.0264194	Yes	No
Q00013;Q00013-2;Q00013-3	MPP1	0.654249	0.0264194	Yes	No
E9PGT1;Q15631	TSN	1.57392	0.0264194	Yes	No
A0A087X208;O00468;O00468-2;O00468-3;O00468-4;O0046	AGRN	1.70882	0.0267241	Yes	No
P06396-2	GSN	1.63888	0.0267425	Yes	No
Q13367	AP3B2	0.766357	0.026931	Yes	No
E9PDG8;O60641	SNAP91	0.758657	0.0271663	Yes	No
P60174;P60174-1	TPI1	1.81056	0.0276211	Yes	No
K7EPS3;Q9GZN7	ROGDI	0.733404	0.0276686	Yes	No
O95817	BAG3	2.47063	0.0280433	Yes	No
K7EQG4;O00168	FXYD1	2.4501	0.028261	Yes	No
Q08495;Q08495-4	DMTN	0.627777	0.0282643	Yes	No
Q01082	SPTBN1	1.261	0.0282749	Yes	No
Q8TBF8	FAM81A	0.64165	0.0283056	Yes	No
Q8WZA9	IRGQ	0.572202	0.0288571	Yes	No
Q14289	PTK2B	0.619058	0.0288571	Yes	No
O15240;Q05BJ3	VGF	0.580798	0.0288571	Yes	No
Q86SK9;Q86SK9-2	SCD5	2.19933	0.0299776	Yes	No
Q9UHY1	NRBP1	0.676715	0.0302172	Yes	No
C9J0J7;G5E9Q6;P35080-2	PFN2	1.34151	0.0304053	Yes	No
O14576;O14576-2;O14576-3;O14576-5	DYNC1I1	0.649062	0.0305507	Yes	No
O75569;O75569-2;O75569-3	PRKRA	0.711632	0.0309244	Yes	No
P06733	ENO1	2.08007	0.0310728	Yes	No
Q08209	PPP3CA	0.795275	0.0310728	Yes	No
Q8N9F7;Q8N9F7-2;Q8N9F7-3	GDPD1	0.641928	0.0316815	Yes	No
P42262	GRIA2	0.767102	0.0317705	Yes	No
G3V448;Q9H3N1	TMX1	1.4606	0.0317705	Yes	No
P36871	PGM1	1.61975	0.0318273	Yes	No
H9KV31;O15394	NCAM2	1.2711	0.0323967	Yes	No
Q9BYB0;Q9BYB0-3	SHANK3	0.627644	0.0324149	Yes	No
Q8TBG9-2	SYNPR	1.36364	0.0324741	Yes	No
A8MT37;P49840	GSK3A	0.758484	0.0330668	Yes	No
O60869;O60869-2;O60869-3	EDF1	0.440522	0.0332713	Yes	No
P50990	CCT8	0.783521	0.0334237	Yes	No
K4DI93;Q13620;Q13620-1;Q13620-3	CUL4B	0.820092	0.0334943	Yes	No
O43747;O43747-2	AP1G1	0.811553	0.0336488	Yes	No
A0A087X294;O75914;O75914-2;O75914-3;O75914-4	PAK3	0.738408	0.0336488	Yes	No
Q16864;Q16864-2	ATP6V1F	0.653435	0.0337084	Yes	No
Q96P47;Q96P47-2;Q96P47-4	AGAP3	0.815856	0.033868	Yes	No
Q8IU85;Q8IU85-2	CAMK1D	0.76862	0.0339625	Yes	No
C9JYN0;Q16563-2	SYPL1	1.49884	0.0342453	Yes	No
G3V4F7;P61011;P61011-2	SRP54	0.639064	0.0342734	Yes	No
Q13492;Q13492-2;Q13492-3;Q13492-5	PICALM	0.688809	0.0343178	Yes	No
P62760	VSNL1	0.692564	0.0346469	Yes	No
D6RI11;O14810	CPLX1	0.225993	0.0346641	Yes	No
P26232-2	CTNNA2	1.23391	0.0346641	Yes	No
O14490-2;O14490-3;O14490-6	DLGAP1	0.74566	0.0346641	Yes	No
O94760	DDAH1	1.41598	0.0348543	Yes	No
B5MCQ6;B5MCU6;Q96DB2	HDAC11	0.468106	0.0348543	Yes	No
C9JF17;P05090	APOD	1.57056	0.0348699	Yes	No
Q5T848	GPR158	0.642702	0.0350226	Yes	No
Q16620;Q16620-4;Q16620-6	NTRK2	1.35601	0.0351542	Yes	No
Q04446	GBE1	1.30003	0.035506	Yes	No
F5GWR7;P23468;P23468-2;P23468-3;P23468-4;P23468-5;	PTPRD	0.699816	0.0355405	Yes	No
A0A0A0MSJ9;Q15283;Q15283-2	RASA2	0.516873	0.0355405	Yes	No
O60268;O60268-3	KIAA0513	0.760699	0.0356043	Yes	No
Q12874	SF3A3	0.427315	0.0356043	Yes	No
Q9Y3C6	PPIL1	1.58971	0.0359437	Yes	No
Q14677;Q14677-2;Q14677-3	CLINT1	0.652989	0.0360229	Yes	No
Q86X10;Q86X10-3	RALGAPB	0.45265	0.0360229	Yes	No
Q3KQU3;Q3KQU3-4	MAP7D1	0.402215	0.0361734	Yes	No
P13473-2	LAMP2	1.44556	0.0367222	Yes	No
Q8IXJ6;Q8IXJ6-2;Q8IXJ6-3	SIRT2	0.629655	0.0367479	Yes	No
E9PCN2;Q02153	GUCY1B1	0.796565	0.0368368	Yes	No
E9PC62;O95319;O95319-2;O95319-3;O95319-4;O95319-5;	CELF2	0.549175	0.0369061	Yes	No
A0A087X0V8;Q59EK9;Q59EK9-2;Q59EK9-3;Q59EK9-4	RUNDC3A	0.579743	0.0369061	Yes	No
Q9BRA2	TXNDC17	1.64622	0.0370797	Yes	No
Q8IXS8	FAM126B	0.689958	0.037194	Yes	No
O60741	HCN1	0.616837	0.0372161	Yes	No
Q9Y265	RUVBL1	1.44277	0.037221	Yes	No
P36405	ARL3	1.38369	0.0373987	Yes	No
P62316	SNRPD2	1.39823	0.0373987	Yes	No
Q8NB37;Q8NB37-2;Q8NB37-3	GATD1	1.56954	0.0374631	Yes	No
A0A087WT45;Q4V328	GRIPAP1	0.710296	0.0378436	Yes	No
Q16143	SNCB	0.609311	0.037884	Yes	No
O15079;O15079-2	SNPH	0.582917	0.0380005	Yes	No
Q9UID3	VPS51	0.746631	0.0380005	Yes	No
P49407;P49407-2	ARRB1	1.52168	0.0382827	Yes	No
A0A5E8;Q99501	GAS2L1	0.644374	0.0383194	Yes	No
P35612	ADD2	0.819861	0.0383639	Yes	No
Q08AD1;Q08AD1-2;Q08AD1-3	CAMSAP2	0.685647	0.0389609	Yes	No
Q8WY22	BRI3BP	0.566501	0.0392687	Yes	No
O15511	ARPC5	1.36572	0.0394435	Yes	No
O95057	DIRAS1	0.777624	0.0394697	Yes	No
A0A0A0MRU0;B4DZ84;D3DX48;D3DX49;Q14168;Q14168-2;Q1	MPP2	0.751186	0.0394697	Yes	No
P40123	CAP2	0.783503	0.0397711	Yes	No
M0R2Z9;M0R3F6;Q8IX01;Q8IX01-3;Q8IX01-4	SUGP2	0.487382	0.0397711	Yes	No
H3BLZ8;Q92841;Q92841-1;Q92841-2;Q92841-3	DDX17	1.26765	0.0404157	Yes	No
Q9Y696	CLIC4	2.48666	0.0404708	Yes	No
O15020	SPTBN2	0.79067	0.0407753	Yes	No
P15924	DSP	1.96485	0.0409547	Yes	No
O60359	CACNG3	0.278494	0.0411538	Yes	No
K7EL21;Q13938;Q13938-3	CAPS	2.34634	0.0412858	Yes	No
P22676	CALB2	1.8424	0.041619	Yes	No
H0YDU8;P53041	PPP5C	0.598035	0.0416655	Yes	No
A0A0A0MTB9;H0YAK8;P09455	RBP1	2.08199	0.0416655	Yes	No
Q9UBV2	SEL1L	0.682834	0.0416655	Yes	No
Q9UJ70	NAGK	1.33392	0.0420398	Yes	No
Q13618;Q13618-2	CUL3	0.801598	0.0421676	Yes	No
O14775;O14775-2	GNB5	0.772433	0.0421676	Yes	No
B1ANR0;Q13310;Q13310-2;Q13310-3	PABPC4	0.519363	0.0421676	Yes	No
P52788	SMS	2.08062	0.0421676	Yes	No
E5RJ52;P53677	AP3M2	0.717513	0.0422435	Yes	No
P04844;P04844-2	RPN2	1.61241	0.0423607	Yes	No
P51991	HNRNPA3	1.31244	0.0423902	Yes	No
P12036;P12036-2	NEFH	0.53177	0.0424214	Yes	No
C9JPF8;Q9H9H5	MAP6D1	0.508774	0.0424441	Yes	No
Q9NWV4	CZIB	1.72798	0.0424648	Yes	No
Q13554;Q13554-2;Q13554-3;Q13554-4;Q13554-5;Q13554-	CAMK2B	0.751733	0.0425758	Yes	No
O94832	MYO1D	0.511698	0.042692	Yes	No
Q08211	DHX9	1.30589	0.0431455	Yes	No
J3KNV4;Q13683;Q13683-10;Q13683-13;Q13683-3;Q13683-	ITGA7	1.93606	0.0433515	Yes	No
O75061;O75061-2;O75061-4	DNAJC6	0.819562	0.0433928	Yes	No
Q8IVD9	NUDCD3	0.726375	0.0433928	Yes	No
A0A087WTP3;Q92945	KHSRP	0.575586	0.0434133	Yes	No
Q9NR50;Q9NR50-2;Q9NR50-3	EIF2B3	0.571621	0.0434989	Yes	No
A6NMH8;E9PIF1;E9PJK1;E9PRJ8;H0YDJ9;H0YDL9;P60033	CD81	1.5842	0.0435392	Yes	No
O95292	VAPB	0.714842	0.0455536	Yes	No
Q9Y2S2;Q9Y2S2-2	CRYL1	1.418	0.0455862	Yes	No
Q5T6V5	C9ORF64	1.3836	0.0460598	Yes	No
Q16537;Q16537-2	PPP2R5E	0.784113	0.0461872	Yes	No
B0YIW6;P48444	ARCN1	0.748216	0.046222	Yes	No
Q00765	REEP5	0.724824	0.046222	Yes	No
P19784	CSNK2A2	1.44831	0.0468414	Yes	No
Q9NV96;Q9NV96-2	TMEM30A	1.31001	0.0469758	Yes	No
Q99726	SLC30A3	0.641342	0.0472401	Yes	No
Q8IYB4;Q8IYB4-2;Q8IYB4-3;Q8IYB4-4;Q8IYB4-5;Q8IYB4-	PEX5L	0.724673	0.0474052	Yes	No
Q96NT1	NAP1L5	0.419022	0.0475457	Yes	No
P19022;P19022-2	CDH2	1.39585	0.0476084	Yes	No
Q5JUW8;Q92796	DLG3	0.775564	0.0476084	Yes	No
Q9BUL8	PDCD10	0.813035	0.0476084	Yes	No
Q9UI40-2	SLC24A2	0.758855	0.0476084	Yes	No
O95970	LGI1	0.711798	0.0479151	Yes	No
Q7Z406;Q7Z406-2;Q7Z406-6	MYH14	1.4316	0.0479196	Yes	No
P62899	RPL31	1.38375	0.0479432	Yes	No
Q12860;Q12860-2	CNTN1	1.25446	0.0482389	Yes	No
Q6SZW1;Q6SZW1-2	SARM1	0.521743	0.0482389	Yes	No
C9J2C0;Q9NY65	TUBA8	0.781801	0.0488448	Yes	No
E7EP65;E7EW77;F8WAL6;Q9NYB9;Q9NYB9-2;Q9NYB9-4	ABI2	0.785713	0.0490116	Yes	No
A0A0A0MSA7;O43432;O43432-3;O43432-4	EIF4G3	0.447423	0.0490116	Yes	No
Q13813-2	SPTAN1	1.22119	0.0490271	Yes	No
P68871	HBB	1.3565	0.0492228	Yes	No
P18669	PGAM1	1.89475	0.0492862	Yes	No
O43592	XPOT	1.38187	0.0492862	Yes	No
C9JNW5;C9JXB8;P83731	RPL24	1.31468	0.0497727	Yes	No
P01019	AGT	1.38145	0.05051	No	No
Q9Y2Q0;Q9Y2Q0-2;Q9Y2Q0-3	ATP8A1	1.3844	0.05051	No	No
D6R9S8;D6RA76;D6RC11;D6RCE6;D6RCR8;D6RDI6;D6RDP6;D	CLDND1	0.66637	0.0505133	No	No
P21281	ATP6V1B2	0.830126	0.051349	No	No
A0A087X082;G3V153;Q14444;Q14444-2	CAPRIN1	0.743636	0.051349	No	No
Q15126	PMVK	1.41441	0.051349	No	No
Q9H1E5	TMX4	0.758149	0.051349	No	No
A0A087X1P3;C9IYE1;F8W8P5;Q86UW7	CADPS2	0.689372	0.0514519	No	No
Q92752	TNR	1.31136	0.0519265	No	No
P12814-3	ACTN1	0.802996	0.0527919	No	No
O00232	PSMD12	0.755606	0.0532537	No	No
C9IYV2;Q96NX5;Q96NX5-2	CAMK1G	0.558992	0.0533041	No	No
P78324	SIRPA	0.777234	0.0537866	No	No
Q8N6D5;Q8N6D5-3	ANKRD29	0.628722	0.0544287	No	No
P02545;P02545-2;P02545-6	LMNA	1.49936	0.0544287	No	No
H3BN27;Q9Y342	PLLP	0.553461	0.0544287	No	No
Q9UK22	FBXO2	1.66912	0.0545123	No	No
E7ENL6;P12111;P12111-2;P12111-4	COL6A3	1.81702	0.054632	No	No
P19525;P19525-2	EIF2AK2	0.655076	0.054632	No	No
P04271	S100B	1.97645	0.054632	No	No
F8VXU5;Q9UBQ0;Q9UBQ0-2	VPS29	2.52568	0.0547327	No	No
Q9NZH0;Q9NZH0-2	GPRC5B	1.78496	0.0548397	No	No
Q9UHC6	CNTNAP2	0.801138	0.0549299	No	No
P14543;P14543-2	NID1	1.36907	0.0549299	No	No
P13716	ALAD	1.51264	0.0551871	No	No
J3KNF4;O14618	CCS	1.4627	0.0553342	No	No
Q9UQB3;Q9UQB3-2	CTNND2	1.21055	0.0564334	No	No
Q99961	SH3GL1	0.791481	0.0564334	No	No
Q13561;Q13561-2;Q13561-3	DCTN2	0.801265	0.0566142	No	No
Q9H3P7	ACBD3	0.389617	0.0566959	No	No
Q99570	PIK3R4	0.692272	0.0566959	No	No
P41594;P41594-2;P41594-3	GRM5	1.59539	0.0569191	No	No
P27544;P27544-2	CERS1	2.02283	0.0571631	No	No
A0A087X0S5;P12109	COL6A1	1.61516	0.0571631	No	No
Q9BSJ8;Q9BSJ8-2	ESYT1	0.810747	0.0571631	No	No
P43490	NAMPT	1.37902	0.0571631	No	No
P55011;P55011-3	SLC12A2	0.794996	0.0571631	No	No
F8WD64;Q69YW2	STUM	1.95918	0.0571631	No	No
M0R2G0;Q9NT99	LRRC4B	0.659409	0.0573724	No	No
P46108	CRK	1.63561	0.058186	No	No
Q9Y6R0	NUMBL	0.666263	0.058186	No	No
Q14982;Q14982-2;Q14982-3;Q14982-4	OPCML	0.783902	0.0584525	No	No
P01876	IGHA1	1.75041	0.0585252	No	No
O60939	SCN2B	0.693061	0.0585252	No	No
Q9NZN4	EHD2	1.82669	0.0587614	No	No
O75335	PPFIA4	0.567468	0.058803	No	No
P00352	ALDH1A1	1.49624	0.0591747	No	No
P10915	HAPLN1	2.0896	0.0591747	No	No
Q8N9R8;Q8N9R8-2	SCAI	0.365166	0.0591747	No	No
P61758	VBP1	2.77677	0.0591747	No	No
Q9UQM7	CAMK2A	0.804968	0.0593053	No	No
P18433;P18433-2;P18433-3;P18433-4	PTPRA	1.27909	0.0595518	No	No
Q99536	VAT1	1.51775	0.0595518	No	No
Q8IV08	PLD3	0.687514	0.0601943	No	No
P68366;P68366-2	TUBA4A	0.826722	0.0602715	No	No
Q9Y224	RTRAF	0.710625	0.0603217	No	No
P43007	SLC1A4	1.36458	0.0603217	No	No
Q8TAF3	WDR48	2.13411	0.0603217	No	No
Q9H425;Q9H425-3	C1ORF198	1.55098	0.0603454	No	No
O14656	TOR1A	0.540655	0.0605264	No	No
E7EQL5;E7EV09;Q13409;Q13409-2;Q13409-3;Q13409-5;Q1	DYNC1I2	1.64238	0.060613	No	No
Q99963;Q99963-3;Q99963-4	SH3GL3	0.80034	0.0607809	No	No
J3KTL2;Q07955;Q07955-2;Q07955-3	SRSF1	1.21962	0.0609558	No	No
Q15075	EEA1	0.810988	0.0610809	No	No
Q96CN7	ISOC1	1.8896	0.0610809	No	No
C9J9W2;Q14847;Q14847-2;Q14847-3	LASP1	1.33787	0.061581	No	No
Q07666;Q07666-2	KHDRBS1	0.688126	0.0617034	No	No
P27824;P27824-2	CANX	1.33144	0.0617402	No	No
Q7Z4S6;Q7Z4S6-2	KIF21A	0.789257	0.0617402	No	No
O76041-2	NEBL	1.60442	0.0621932	No	No
E9PL57	NEDD8-MDP1	2.11151	0.0622203	No	No
Q9UHD8-5	SEPTIN9	1.2196	0.0622764	No	No
Q92623	TTC9	0.721233	0.0625648	No	No
Q13884	SNTB1	1.64327	0.0625934	No	No
Q96PY5-3	FMNL2	1.47258	0.0627421	No	No
C9JB30;Q9UPY8	MAPRE3	0.816531	0.0627421	No	No
G3V1N2	HBA2	1.37226	0.0630011	No	No
P61201;P61201-2	COPS2	0.697653	0.0636358	No	No
H7BY35;Q92736;Q92736-2	RYR2	0.706304	0.0636358	No	No
Q01484	ANK2	1.23269	0.0637961	No	No
Q8NEU8;Q8NEU8-3	APPL2	1.30617	0.0637961	No	No
F6U236;Q9BY11	PACSIN1	0.73708	0.0637961	No	No
P54920	NAPA	0.86999	0.0641324	No	No
P16615	ATP2A2	0.816762	0.0644078	No	No
E7EN11;H0Y476;O00305;O00305-2;O00305-3;O00305-4	CACNB4	0.759921	0.0644078	No	No
Q6UWR7	ENPP6	0.432804	0.0644078	No	No
P06702	S100A9	1.93832	0.0644078	No	No
Q5VIR6-4	VPS53	0.817979	0.0644078	No	No
A6NG10;B4DFG2;K7EIJ0;K7EMC9;K7ENL2;Q969T9	WBP2	0.767764	0.0644078	No	No
Q8TB96	ITFG1	0.48314	0.0650406	No	No
O14773;O14773-2	TPP1	1.49047	0.0651356	No	No
Q9UPV7	PHF24	0.844655	0.0652241	No	No
A0A0A0MRE3;G3V5X4;Q8WXH0;Q8WXH0-2	SYNE2	0.749688	0.0652241	No	No
P54577	YARS	0.759478	0.0652241	No	No
Q9Y5Z4;Q9Y5Z4-2	HEBP2	2.28329	0.0661989	No	No
Q9P1U1;Q9P1U1-2	ACTR3B	0.778247	0.0662256	No	No
Q9NUQ9	FAM49B	0.818614	0.0662256	No	No
P10155;P10155-3;P10155-4;P10155-5	RO60	1.55633	0.0664664	No	No
Q92845;Q92845-2;Q92845-3	KIFAP3	0.704849	0.0664896	No	No
Q5SYC1	CLVS2	0.673133	0.0666796	No	No
K7EQA9;Q16543	CDC37	0.842179	0.0667181	No	No
A0A087WWK8;Q6DN90;Q6DN90-2	IQSEC1	0.82633	0.0667181	No	No
Q9H008	LHPP	1.57752	0.0675695	No	No
P43034	PAFAH1B1	1.24144	0.0675695	No	No
P01023	A2M	1.3673	0.0679171	No	No
E9PJ55;Q9NUJ3	TCP11L1	0.63982	0.067945	No	No
P31939	ATIC	1.32482	0.068043	No	No
A0A0A0MS52;Q13555-5;Q5SWX3	CAMK2G	0.802197	0.0682073	No	No
Q9UN86	G3BP2	0.542295	0.068436	No	No
Q99747	NAPG	0.792016	0.0685586	No	No
Q9NZ08;Q9NZ08-2	ERAP1	1.67544	0.0686676	No	No
Q9UHY7	ENOPH1	1.22802	0.0687269	No	No
P08572	COL4A2	2.1636	0.0691226	No	No
P48506	GCLC	1.39253	0.0691226	No	No
A0A0A0MRL6;F8W8M4;O14639;O14639-2;O14639-6	ABLIM1	1.52384	0.0700866	No	No
P07099	EPHX1	1.39651	0.0703221	No	No
E9PJP2;Q5TF21	SOGA3	0.79223	0.0707228	No	No
Q9NZN3	EHD3	0.813753	0.0708119	No	No
Q8IUQ0	CLVS1	0.530957	0.0709652	No	No
A0A0A6YYI7;Q9UJU6;Q9UJU6-2;Q9UJU6-3;Q9UJU6-6	DBNL	0.67981	0.0709652	No	No
A0A087WT48;O60884	DNAJA2	0.72776	0.0709652	No	No
H7C5G1;Q2TAA2	IAH1	0.696295	0.071801	No	No
Q14240;Q14240-2	EIF4A2	0.820481	0.0718378	No	No
P42345	MTOR	1.41235	0.0720027	No	No
O15498	YKT6	1.42182	0.0720027	No	No
A8MZH3;J3QL64;P02686;P02686-3;P02686-5	MBP	0.494912	0.0723397	No	No
C9JCY1;C9JPK3;C9JQS3;C9K0E4;E9PFI2;Q9Y2K9	STXBP5L	0.694482	0.0723552	No	No
F8VWH9;Q8N6T3;Q8N6T3-2;Q8N6T3-4;Q8N6T3-5	ARFGAP1	0.814994	0.0723935	No	No
G5E972;P42166;P42167;P42167-2;P42167-3	TMPO	0.633981	0.0725546	No	No
Q9ULC3	RAB23	1.35114	0.0727883	No	No
P61764	STXBP1	0.813423	0.0727883	No	No
Q13526	PIN1	0.761105	0.072882	No	No
P00915	CA1	2.01152	0.0732283	No	No
Q5RGS4;Q9HB21;Q9HB21-2	PLEKHA1	0.613429	0.0736572	No	No
E7ENY0;E7EV99;P35611;P35611-2;P35611-3;P35611-6	ADD1	1.20099	0.0741391	No	No
Q9P265	DIP2B	0.813381	0.0741391	No	No
Q9Y6G9	DYNC1LI1	0.770357	0.0741391	No	No
A0A087WWW7;E9PF55;E9PGF5;Q59G71;Q9HBL0	TNS1	2.20116	0.0741391	No	No
A0A087WTQ2;C9JGR9;E7EQ49;Q9Y2I8;Q9Y2I8-2;Q9Y2I8-3	WDR37	0.782042	0.0741391	No	No
Q15714	TSC22D1	0.654734	0.074225	No	No
Q13442	PDAP1	0.614555	0.0747191	No	No
P10114	RAP2A	0.835438	0.0747369	No	No
P10909;P10909-2;P10909-4;P10909-5	CLU	1.28637	0.0755753	No	No
Q8NF91	SYNE1	1.27086	0.0755753	No	No
Q01995	TAGLN	1.91636	0.0756439	No	No
Q9Y6I3;Q9Y6I3-1;Q9Y6I3-3	EPN1	0.801646	0.0761335	No	No
Q14108	SCARB2	1.3533	0.0761605	No	No
O75083	WDR1	1.23479	0.0761901	No	No
A0A087WY61;Q14980-2	NUMA1	1.52335	0.0764188	No	No
Q9ULU8;Q9ULU8-4	CADPS	0.839014	0.0765093	No	No
P51116	FXR2	0.806785	0.0765093	No	No
P31942;P31942-2;P31942-3	HNRNPH3	1.19087	0.0771809	No	No
Q12904;Q12904-2	AIMP1	0.642286	0.0772745	No	No
O60256	PRPSAP2	1.22638	0.0777462	No	No
P23469;P23469-2;P23469-3	PTPRE	0.769206	0.0777462	No	No
A0A087WTB8;P15374	UCHL3	1.25931	0.0777462	No	No
P31150	GDI1	1.164	0.0787075	No	No
A0A0A0MRC3;A0A0A0MRR0;A0A0A0MSE6;H0Y379;H0Y382;H0Y	KCNMA1	1.37203	0.0787075	No	No
F5H1S8;H0YG07;Q14165	MLEC	0.834661	0.0787075	No	No
B8ZZW5;Q8NBF6;Q8NBF6-2	AVL9	0.735353	0.0795409	No	No
Q9UJW0;Q9UJW0-3	DCTN4	0.789239	0.0797173	No	No
J3KN10	PI4KA	0.811097	0.0803879	No	No
P52306-4	RAP1GDS1	0.826865	0.0808416	No	No
P62310	LSM3	1.25975	0.0810229	No	No
Q9BVA1	TUBB2B	1.30988	0.0821146	No	No
P18124	RPL7	0.820415	0.0826397	No	No
P30153	PPP2R1A	0.823133	0.0836973	No	No
P27361	MAPK3	1.20249	0.0837342	No	No
P68036;P68036-2;P68036-3	UBE2L3	1.2904	0.0837342	No	No
H0Y368;O60762;Q5QPK2	DPM1	0.798563	0.0837661	No	No
Q9Y4G8	RAPGEF2	0.783681	0.0845684	No	No
B5MCD7;O43759;O43759-2	SYNGR1	0.838029	0.0846599	No	No
Q9H0Q0	FAM49A	0.808868	0.0850958	No	No
P09382	LGALS1	1.50115	0.0850958	No	No
P09874	PARP1	1.22904	0.0850958	No	No
E7ENJ6;Q9BXS5;Q9BXS5-2	AP1M1	0.792419	0.0852173	No	No
E7ETY4;E9PC69;Q7KZI7;Q7KZI7-10;Q7KZI7-11;Q7KZI7-12	MARK2	0.771821	0.0856197	No	No
O95433	AHSA1	0.821113	0.086233	No	No
Q9UQ03;Q9UQ03-2	CORO2B	0.779173	0.0864901	No	No
P54136;P54136-2	RARS	0.680686	0.0865138	No	No
A8MUM1;Q53HC9	EIPR1	0.754029	0.0865392	No	No
Q66LE6	PPP2R2D	0.650003	0.0865807	No	No
F2Z2T0;G3V154;Q3YEC7;Q3YEC7-2;Q3YEC7-3	RABL6	0.747882	0.0865807	No	No
P00918	CA2	1.69542	0.0871332	No	No
A0A087WUT0;A0A0A0MQW0;A0A0A0MR39;Q9P2K5;Q9P2K5-2	MYEF2	0.634221	0.0872741	No	No
Q92696	RABGGTA	0.477128	0.0872741	No	No
Q9Y4I1;Q9Y4I1-2	MYO5A	0.774905	0.0876619	No	No
P20618	PSMB1	1.22509	0.0876619	No	No
Q9UM19	HPCAL4	1.60355	0.0883386	No	No
P17900	GM2A	1.97096	0.0883639	No	No
Q9BTE6-3	AARSD1	0.69668	0.0884244	No	No
P55268	LAMB2	1.55853	0.088626	No	No
Q96L34;Q96L34-2	MARK4	0.652758	0.0900258	No	No
P17600	SYN1	1.3475	0.0906706	No	No
Q15029;Q15029-2;Q15029-3	EFTUD2	1.35962	0.090872	No	No
B7ZL14;Q96RU3;Q96RU3-2;Q96RU3-3;Q96RU3-4;Q96RU3-5	FNBP1	1.44079	0.090872	No	No
O43301	HSPA12A	0.788415	0.090872	No	No
P11047	LAMC1	1.56645	0.090872	No	No
Q9HCJ6	VAT1L	1.22971	0.090872	No	No
J9JID7;Q03252	LMNB2	1.18317	0.0911509	No	No
P30086	PEBP1	1.44203	0.0913075	No	No
P26012;P26012-2	ITGB8	1.33659	0.091576	No	No
P61586	RHOA	2.4582	0.0917097	No	No
P07339	CTSD	1.25034	0.0919997	No	No
Q9NTJ5	SACM1L	1.2744	0.0921665	No	No
O15400;O15400-2	STX7	0.829003	0.092334	No	No
H7C3P7	RALA	0.85518	0.0924684	No	No
Q9HAB8	PPCS	2.00818	0.0925854	No	No
Q8NHG7	SVIP	0.677283	0.0926653	No	No
P01024	C3	1.29522	0.0935297	No	No
P24386	CHM	0.776875	0.0941764	No	No
P17931	LGALS3	2.01237	0.0942512	No	No
D6REX3;O94979;O94979-10;O94979-2;O94979-3;O94979-4	SEC31A	0.8452	0.0945298	No	No
P09543;P09543-2	CNP	0.662972	0.0948777	No	No
E7EUU4;E7EX73;E9PGM1;Q04637;Q04637-3;Q04637-4;Q046	EIF4G1	0.670937	0.0948777	No	No
A0A087X0R6;Q9UMY4;Q9UMY4-2	SNX12	1.21846	0.0948777	No	No
A0A087WZV1;D6R9P3;D6RBZ0;D6RD18;Q99729-2;Q99729-3	HNRNPAB	0.669468	0.0952928	No	No
Q99767;Q99767-2	APBA2	0.621336	0.09533	No	No
Q02246	CNTN2	0.800123	0.0954085	No	No
Q02750;Q02750-2	MAP2K1	0.785602	0.0954799	No	No
B7Z6Z4;F8W1R7;G3V1V0;G8JLA2;J3KND3;P60660;P60660-2	MYL6	1.27624	0.0954799	No	No
Q9Y266	NUDC	0.776557	0.0954799	No	No
H0YJX6;O14744;O14744-2;O14744-3;O14744-5	PRMT5	1.32233	0.0954799	No	No
Q8N608;Q8N608-2;Q8N608-3;Q8N608-4	DPP10	1.22538	0.0954846	No	No
Q15814	TBCC	0.798105	0.0954846	No	No
P54750;P54750-2;P54750-4;P54750-5;P54750-6;P54750-	PDE1A	0.849132	0.0956365	No	No
P10599	TXN	0.71044	0.09609	No	No
P62166	NCS1	0.746001	0.0964515	No	No
Q9UHG2	PCSK1N	0.522281	0.0964515	No	No
G5E9A6;P51784	USP11	0.74527	0.0966413	No	No
A0A087WZR6;A0A087WZW4;A0A087X0T8;A0A087X105;A0A087	CADM1	0.81735	0.0967563	No	No
P30740	SERPINB1	1.79582	0.0968239	No	No
K7ELG9;Q3MHD2;Q3MHD2-2	LSM12	0.424495	0.0972806	No	No
Q08AM6	VAC14	0.801282	0.0972806	No	No
Q9UBC2;Q9UBC2-2;Q9UBC2-3	EPS15L1	0.846373	0.0973088	No	No
Q08752	PPID	0.787269	0.0973183	No	No
Q99962	SH3GL2	0.838846	0.0973183	No	No
Q9UQ16;Q9UQ16-2;Q9UQ16-3;Q9UQ16-4	DNM3	0.843867	0.0977235	No	No
P49755	TMED10	1.27212	0.0977931	No	No
O94772;O94772-2	LY6H	2.17169	0.0978449	No	No
Q9H0Q3	FXYD6	0.804921	0.0980761	No	No
Q96JG6;Q96JG6-3	VPS50	0.748349	0.0984707	No	No
Q9NZQ3;Q9NZQ3-3	NCKIPSD	0.690155	0.0992023	No	No
Q6NZI2	CAVIN1	1.31671	0.0994158	No	No
P04899	GNAI2	1.30082	0.0994158	No	No
F5GZS6;J3KPF3;P08195;P08195-2;P08195-3;P08195-4	SLC3A2	1.22028	0.0994158	No	No
Q9BZV1;Q9BZV1-2	UBXN6	0.692608	0.0994158	No	No
P02462;P02462-2	COL4A1	3.62977	0.100058	No	No
Q9UBR2	CTSZ	1.5197	0.100058	No	No
I3L397;I3L504;P63241;P63241-2	EIF5A	0.679226	0.100058	No	No
P45983;P45983-2	MAPK8	0.782978	0.100058	No	No
H7BYW5;P31321	PRKAR1B	0.701339	0.100058	No	No
K7ELW1;K7ENJ0;P54725;P54725-2;P54725-3	RAD23A	0.766099	0.100058	No	No
A0A024QZX5;A0A087X1N8;P35237	SERPINB6	1.44844	0.100058	No	No
Q66K14;Q66K14-2	TBC1D9B	1.30755	0.100058	No	No
Q9Y6K8;Q9Y6K8-3	AK5	0.787567	0.100356	No	No
Q9C0D0	PHACTR1	0.74446	0.100433	No	No
Q8N126;Q8N126-2	CADM3	0.771547	0.100438	No	No
O15075	DCLK1	0.788945	0.100774	No	No
F2Z2J1;Q15349-2;Q15349-3	RPS6KA2	1.20672	0.102475	No	No
Q96H20;Q96H20-2	SNF8	0.785489	0.102711	No	No
P48147	PREP	1.6976	0.103122	No	No
P68363	TUBA1B	0.893586	0.103495	No	No
F6SDV2;Q9GZM7;Q9GZM7-3	TINAGL1	1.61341	0.103828	No	No
O95881	TXNDC12	1.23915	0.104481	No	No
Q96D05;Q96D05-2	FAM241B	0.699025	0.104629	No	No
P50395	GDI2	1.15328	0.104638	No	No
P22626	HNRNPA2B1	1.15695	0.104638	No	No
P46939;P46939-2	UTRN	1.94813	0.104715	No	No
A0A0A0MTM9;Q08462;Q08462-2	ADCY2	1.65607	0.105102	No	No
Q9UHA4	LAMTOR3	1.42982	0.105102	No	No
Q9C0E8;Q9C0E8-2;Q9C0E8-4	LNPK	0.618931	0.105102	No	No
Q6VY07;Q6VY07-2	PACS1	0.797107	0.105135	No	No
I3L1U9;I3L3I0	ACTG1	2.16792	0.105145	No	No
Q9P260-2	RELCH	0.828979	0.105145	No	No
P78352;P78352-2;P78352-3	DLG4	0.781322	0.106032	No	No
C9JFZ1;O43426-2;O43426-4	SYNJ1	0.843099	0.106079	No	No
Q13347	EIF3I	1.60015	0.106167	No	No
P09429;Q5T7C4;Q5T7C6	HMGB1	1.45623	0.106252	No	No
P35579	MYH9	1.30773	0.106252	No	No
P08670	VIM	1.42184	0.106252	No	No
O00401	WASL	1.97837	0.106252	No	No
P31146	CORO1A	0.857335	0.106686	No	No
P36915	GNL1	0.872372	0.107466	No	No
P49721	PSMB2	1.2167	0.107689	No	No
O43237;O43237-2	DYNC1LI2	0.857155	0.108188	No	No
P53004	BLVRA	1.25377	0.108473	No	No
A0A087WT27;J3KN95;O95394;O95394-3;O95394-4	PGM3	1.49571	0.108473	No	No
P63010;P63010-2	AP2B1	0.889459	0.10855	No	No
F6X2W2;Q7Z3B1	NEGR1	0.81984	0.10855	No	No
O75533	SF3B1	1.35193	0.10855	No	No
Q9UJQ1;Q9UJQ1-2	LAMP5	0.54012	0.108843	No	No
P05023;P05023-4	ATP1A1	0.874707	0.109169	No	No
O95747	OXSR1	0.712829	0.109415	No	No
Q00577	PURA	0.840031	0.109415	No	No
Q9H115	NAPB	0.861951	0.109557	No	No
O75475	PSIP1	0.845764	0.109756	No	No
P30531	SLC6A1	1.31401	0.110721	No	No
Q9P2J5	LARS	0.855641	0.111052	No	No
P20336	RAB3A	1.23886	0.111708	No	No
O60784;O60784-2	TOM1	0.802476	0.111708	No	No
Q8TDC3;Q8TDC3-2	BRSK1	0.619196	0.111765	No	No
Q02790	FKBP4	0.82597	0.112241	No	No
H0YJ34;Q96AC1;Q96AC1-2;Q96AC1-3	FERMT2	1.60419	0.112255	No	No
P46379;P46379-2;P46379-3	BAG6	0.841617	0.112302	No	No
B1AK87;B1AK88;P47756-2	CAPZB	1.16844	0.112513	No	No
P46109	CRKL	1.32347	0.112513	No	No
Q8TAM6;Q8TAM6-2	ERMN	0.606494	0.112513	No	No
Q8WXG6;Q8WXG6-7	MADD	0.815394	0.112513	No	No
P43121	MCAM	1.2474	0.112513	No	No
P62745	RHOB	2.52616	0.112513	No	No
O75962;O75962-2;O75962-5	TRIO	1.28461	0.112513	No	No
P22314;P22314-2	UBA1	1.13707	0.112513	No	No
P62191	PSMC1	0.823155	0.112853	No	No
O15371;O15371-2;O15371-3	EIF3D	1.20992	0.112984	No	No
P48426	PIP4K2A	0.859583	0.112997	No	No
P24666	ACP1	1.35712	0.113381	No	No
Q9NVG8;Q9NVG8-2	TBC1D13	0.74567	0.113558	No	No
P12081;P12081-2;P12081-3;P12081-4	HARS	0.891524	0.114164	No	No
Q00169	PITPNA	1.49452	0.114164	No	No
A0A0A0MS98;P02730	SLC4A1	1.3332	0.114164	No	No
Q9UPA5	BSN	0.819791	0.114446	No	No
P30040	ERP29	0.815378	0.114446	No	No
P17066	HSPA6	1.47613	0.114446	No	No
Q5JU85;Q5JU85-2;Q5JU85-3	IQSEC2	0.840353	0.114446	No	No
Q9UHV9	PFDN2	0.795525	0.114502	No	No
Q8IWT6	LRRC8A	1.17233	0.114876	No	No
Q8WXF1;Q8WXF1-2;X6RDA4	PSPC1	0.67933	0.114876	No	No
P21579	SYT1	0.858201	0.116438	No	No
Q14C86;Q14C86-2;Q14C86-4;Q14C86-5;Q14C86-6	GAPVD1	0.726498	0.116946	No	No
Q9H0B6	KLC2	0.808315	0.117229	No	No
A0A0A0MS47;A0A0A0MTN4;Q96PE5;Q96PE5-2;Q96PE5-3;Q96	OPALIN	0.410618	0.117229	No	No
K7EIJ8;K7EM02;Q8IYT4;Q8IYT4-2	KATNAL2	1.15197	0.117344	No	No
A0A087WZH7;P29966	MARCKS	1.43952	0.117547	No	No
Q15907	RAB11B	1.18882	0.119024	No	No
Q15286;Q15286-2	RAB35	1.98228	0.119024	No	No
O43809	NUDT21	0.628274	0.119077	No	No
B4DXW1;P61158	ACTR3	1.30049	0.119377	No	No
Q92871	PMM1	0.688298	0.120414	No	No
H0Y9B7;Q8NC56;Q8NC56-2	LEMD2	0.806069	0.120646	No	No
O14745	SLC9A3R1	1.43178	0.12184	No	No
P07355	ANXA2	1.55518	0.121944	No	No
E9PFD7;P00533;Q504U8	EGFR	1.34199	0.122499	No	No
G3V583;Q8N128;Q8N128-2	FAM177A1	0.71641	0.123053	No	No
E7ERI8;E7EW49;O75122-3	CLASP2	0.870414	0.123449	No	No
Q9BVA0	KATNB1	0.857374	0.123969	No	No
Q96GD0	PDXP	1.22903	0.123969	No	No
O43752	STX6	0.673975	0.12401	No	No
Q9H1V8	SLC6A17	1.21503	0.124126	No	No
P33402;P33402-2;P33402-3	GUCY1A2	0.808082	0.124393	No	No
P14649	MYL6B	0.783271	0.124393	No	No
O75382;O75382-2	TRIM3	0.818876	0.125083	No	No
Q6GMV3	PTRHD1	2.7219	0.125395	No	No
F5H4U6;Q96GR2	ACSBG1	1.27587	0.125418	No	No
E7ETB3;Q9ULA0	DNPEP	1.24206	0.125536	No	No
Q15276	RABEP1	0.842418	0.125617	No	No
G5E933;O95248;O95248-4	SBF1	0.854214	0.125617	No	No
A0A0A0MRE6;O94967;O94967-2;O94967-3;O94967-4	WDR47	0.840245	0.125617	No	No
E5RFM9;E7ET87;E7EVI4;H0YAY0;O75410;O75410-2;O75410	TACC1	0.753137	0.125634	No	No
C9J240;E7EW28;F8WDX9;Q6U841;Q6U841-2	SLC4A10	0.752989	0.125744	No	No
A0A087WUW9;Q9NXU5	ARL15	0.82646	0.127201	No	No
Q8WVH0	CPLX3	1.52715	0.127201	No	No
Q9H3Z4;Q9H3Z4-2	DNAJC5	0.783803	0.127201	No	No
P17987	TCP1	0.859572	0.127201	No	No
Q15836	VAMP3	1.31947	0.127201	No	No
Q9Y230;Q9Y230-2	RUVBL2	1.22183	0.128243	No	No
E7EQV9;E7EX53;P61313;P61313-2	RPL15	1.29575	0.128371	No	No
O95219	SNX4	0.778209	0.128371	No	No
Q8N461	FBXL16	0.772773	0.128496	No	No
O95870;O95870-2	ABHD16A	0.791683	0.129092	No	No
Q8TBB6	SLC7A14	1.67134	0.129092	No	No
Q8TD08;Q8TD08-2;Q8TD08-3	MAPK15	1.93786	0.129197	No	No
Q13033;Q13033-2	STRN3	0.839394	0.130263	No	No
P54727	RAD23B	0.787742	0.130521	No	No
Q5T6H7;Q9NQW7;Q9NQW7-3	XPNPEP1	1.50844	0.131402	No	No
P78371	CCT2	0.85889	0.132921	No	No
P05109	S100A8	1.91094	0.133431	No	No
Q92598;Q92598-2;Q92598-3	HSPH1	0.855675	0.133812	No	No
D3DPN2;O75056	SDC3	1.64446	0.133812	No	No
G3V1C3;Q9BZZ5;Q9BZZ5-2;Q9BZZ5-3	API5	0.651457	0.134049	No	No
P08238	HSP90AB1	0.838962	0.134049	No	No
O43143	DHX15	1.25496	0.134994	No	No
P05198	EIF2S1	1.25833	0.135374	No	No
O00442;O00442-2	RTCA	0.774295	0.136383	No	No
A0A087X020;Q9Y3A5	SBDS	1.21758	0.136735	No	No
Q15233;Q15233-2	NONO	0.80068	0.137757	No	No
A0A0A0MR60;G8JL96;Q13332;Q13332-2;Q13332-3;Q13332-	PTPRS	0.854319	0.138551	No	No
Q9BQA1;Q9BQA1-2	WDR77	1.18382	0.138551	No	No
F8WJN3;Q16630;Q16630-2;Q16630-3	CPSF6	0.705949	0.138793	No	No
H0YMF9;H0YN81;Q9GZS3	WDR61	1.51263	0.138793	No	No
P37235	HPCAL1	0.790401	0.139417	No	No
Q9ULR3	PPM1H	0.785091	0.140902	No	No
P51572;P51572-2	BCAP31	1.8583	0.140939	No	No
Q9UBB4;Q9UBB4-2	ATXN10	0.654273	0.141176	No	No
A0A0A0MR50;Q13619;Q13619-2	CUL4A	0.640708	0.142101	No	No
B7Z645;O60506;O60506-2;O60506-3;O60506-4	SYNCRIP	0.819121	0.142219	No	No
O15144	ARPC2	1.12737	0.142564	No	No
Q92499	DDX1	0.84592	0.142564	No	No
O95670	ATP6V1G2	0.760103	0.142589	No	No
Q92882	OSTF1	0.839231	0.142589	No	No
P62753	RPS6	1.36537	0.142589	No	No
Q13630	TSTA3	1.2743	0.142589	No	No
Q14694;Q14694-2;Q14694-3	USP10	0.633177	0.142589	No	No
Q9BPX5	ARPC5L	0.842501	0.142702	No	No
P78417	GSTO1	1.16123	0.142826	No	No
H0Y4R1;P12268	IMPDH2	1.26493	0.142949	No	No
O15230	LAMA5	2.06559	0.142959	No	No
P84074	HPCA	0.764111	0.143165	No	No
A0A087X1E4;P53365;P53365-2;P53365-3	ARFIP2	0.853699	0.143328	No	No
Q08378;Q08378-2	GOLGA3	0.68745	0.143328	No	No
O75116	ROCK2	0.856557	0.143328	No	No
P60201	PLP1	0.733731	0.143357	No	No
P52907	CAPZA1	1.69573	0.143869	No	No
O14531	DPYSL4	0.812219	0.143869	No	No
H0YAV1;Q7LG56;Q7LG56-2;Q7LG56-6	RRM2B	0.632086	0.145029	No	No
A0A087X2D0;P84103;P84103-2	SRSF3	1.14856	0.145168	No	No
A0A087WXM8;P50895	BCAM	1.42309	0.1452	No	No
O94819	KBTBD11	1.19085	0.146025	No	No
Q14203;Q14203-6	DCTN1	0.886974	0.146243	No	No
Q5JSH3;Q5JSH3-2	WDR44	0.817275	0.146243	No	No
P00738	HP	1.64326	0.147215	No	No
O94973	AP2A2	0.893353	0.147248	No	No
A0A0A0MTN0;Q13617;Q13617-2	CUL2	0.736738	0.14764	No	No
Q15311	RALBP1	0.823905	0.15015	No	No
Q9UDT6	CLIP2	0.886617	0.150915	No	No
P28070	PSMB4	1.23295	0.150915	No	No
E9PKZ0;P62917	RPL8	1.57229	0.151148	No	No
P04275	VWF	1.78049	0.151148	No	No
Q15555;Q15555-3;Q15555-5	MAPRE2	0.739015	0.152189	No	No
B5ME97;E7EW69;E7EX04;F5GYV2;F5H1F2;Q9P0V9;Q9P0V9-2	SEPTIN10	0.698433	0.152402	No	No
P07858	CTSB	1.25179	0.152419	No	No
Q92599	SEPTIN8	1.14326	0.152575	No	No
P51674	GPM6A	1.30639	0.152755	No	No
F5H5G1;H3BLU2;Q13449	LSAMP	0.787623	0.153233	No	No
Q99250;Q99250-2	SCN2A	0.823309	0.153646	No	No
P23634-2;P23634-3;P23634-4;P23634-5	ATP2B4	1.26302	0.153856	No	No
Q99598	TSNAX	1.36744	0.153856	No	No
Q9BVK6	TMED9	1.16767	0.153888	No	No
P61026	RAB10	1.24467	0.154159	No	No
Q14643;Q14643-2;Q14643-3;Q14643-4;Q14643-5;Q14643-	ITPR1	0.810297	0.154294	No	No
P29144	TPP2	0.746635	0.154331	No	No
P42224;P42224-2	STAT1	0.708863	0.155566	No	No
Q9UPY6;Q9UPY6-2	WASF3	0.689214	0.155578	No	No
Q96E17	RAB3C	1.45071	0.155812	No	No
P15927;P15927-2;P15927-3	RPA2	2.0326	0.155812	No	No
Q13491-4	GPM6B	1.28994	0.155909	No	No
Q9H4A4	RNPEP	1.43046	0.155961	No	No
Q12756-2;Q12756-3	KIF1A	0.861948	0.155977	No	No
Q9P2B2	PTGFRN	0.770811	0.15629	No	No
P17858	PFKL	1.17075	0.156376	No	No
Q01518;Q01518-2	CAP1	1.1712	0.15668	No	No
Q9UJ14	GGT7	0.801363	0.15668	No	No
Q9UHD9	UBQLN2	0.732926	0.15668	No	No
Q9HCH3	CPNE5	0.720154	0.157031	No	No
E7EPB3;P50914	RPL14	1.34978	0.157708	No	No
A0A024R4E5;H0Y394;Q00341;Q00341-2	HDLBP	0.669084	0.158855	No	No
Q15691	MAPRE1	1.20297	0.158855	No	No
Q14974	KPNB1	1.14667	0.159323	No	No
Q9NQ48;Q9NQ48-2;Q9NQ48-3	LZTFL1	0.851688	0.159323	No	No
P46060	RANGAP1	0.83396	0.159323	No	No
Q9H1Z4;Q9H1Z4-2	WDR13	1.34476	0.159323	No	No
O75508	CLDN11	0.685661	0.159543	No	No
H0YL69;H0YMZ1;P25789	PSMA4	1.15752	0.159543	No	No
P62269	RPS18	1.25162	0.160883	No	No
P28066	PSMA5	1.2622	0.161817	No	No
Q92963;Q92963-3;V9GY29;V9GYC3	RIT1	0.767681	0.161817	No	No
Q14195-2	DPYSL3	1.26634	0.16211	No	No
Q9H6U6;Q9H6U6-2;Q9H6U6-3;Q9H6U6-7;Q9H6U6-8	BCAS3	0.791444	0.162132	No	No
P50135	HNMT	0.419641	0.162656	No	No
Q96CV9;Q96CV9-2;Q96CV9-3	OPTN	0.729629	0.162656	No	No
Q6PCE3	PGM2L1	0.860963	0.162656	No	No
A0A087WZW8	IGKV3-11	1.57013	0.164239	No	No
E5RI99;P62888	RPL30	1.3219	0.164786	No	No
Q14166	TTLL12	1.29429	0.164786	No	No
F5GYQ1;P61421	ATP6V0D1	0.873606	0.164932	No	No
Q8NFX7;Q8NFX7-2	STXBP6	1.28367	0.165094	No	No
P12955;P12955-3	PEPD	1.51154	0.165239	No	No
P51149	RAB7A	1.14253	0.165239	No	No
Q8WXI2;Q8WXI2-2;Q8WXI2-4;Q8WXI2-5	CNKSR2	0.753243	0.165564	No	No
J3KR97;Q9BTW9;Q9BTW9-4	TBCD	0.869055	0.16579	No	No
P25098	GRK2	0.810234	0.165857	No	No
Q8TAT6;Q8TAT6-2	NPLOC4	0.76775	0.165857	No	No
P21980	TGM2	1.31968	0.165857	No	No
Q9NQW6	ANLN	0.606188	0.166095	No	No
F5GXW5;Q99622;U3KQ07	C12ORF57	0.660443	0.166383	No	No
H0Y750;O75787;O75787-2	ATP6AP2	0.42916	0.166817	No	No
P32969	RPL9P8	1.1513	0.167195	No	No
Q7Z2K8	GPRIN1	0.713039	0.167234	No	No
E5RIM3;H0YAU9;Q9Y263	PLAA	0.750136	0.167234	No	No
E9PNK6;E9PPQ1;J3KNE7;Q16890;Q16890-2;Q16890-3;Q168	TPD52L1	0.742919	0.167234	No	No
Q07065	CKAP4	0.715739	0.167397	No	No
P49006	MARCKSL1	2.07625	0.167397	No	No
O00194	RAB27B	1.18968	0.167397	No	No
P49589-3	CARS	0.837028	0.167705	No	No
H3BPZ1;H3BS72;Q9P035	HACD3	1.21936	0.168128	No	No
A6NDG6	PGP	0.713758	0.16896	No	No
A0A087X256;Q2M389	WASHC4	1.28045	0.16896	No	No
E9PR44;P02511	CRYAB	1.25048	0.169212	No	No
Q96GG9	DCUN1D1	0.834485	0.16961	No	No
K7ER15;Q9H0R4	HDHD2	1.34532	0.16961	No	No
P11277;P11277-2;P11277-3	SPTB	0.863321	0.16961	No	No
E5RGX5;Q93045;Q93045-2	STMN2	0.770139	0.16961	No	No
Q96G03	PGM2	1.31434	0.169643	No	No
C9JC84;C9JEU5;P02679;P02679-2	FGG	1.46668	0.17046	No	No
Q99685	MGLL	0.865196	0.17046	No	No
H3BSW0;Q8N9N7	LRRC57	0.868359	0.170634	No	No
E5RIB1	CTNNA1	1.17978	0.17122	No	No
G3V4M9;Q13572	ITPK1	0.723984	0.171302	No	No
P19623	SRM	1.39584	0.171302	No	No
P23526	AHCY	1.32117	0.17146	No	No
Q96SZ5	ADO	0.739852	0.172049	No	No
P25685	DNAJB1	0.826763	0.172049	No	No
P49841;P49841-2	GSK3B	0.792356	0.172049	No	No
P56192	MARS	0.873532	0.172253	No	No
P40121;P40121-2	CAPG	1.56442	0.173455	No	No
P63096	GNAI1	0.880098	0.173455	No	No
O00629	KPNA4	0.695976	0.173455	No	No
P32004	L1CAM	1.15648	0.173455	No	No
P39023	RPL3	2.41284	0.173455	No	No
Q12846;Q12846-2	STX4	1.18588	0.173455	No	No
P16157;P16157-10;P16157-11;P16157-12;P16157-13;P16	ANK1	1.19476	0.174015	No	No
O14617;O14617-4;O14617-5	AP3D1	0.864732	0.174131	No	No
Q13875;Q13875-2;Q13875-4	MOBP	0.62749	0.174162	No	No
Q9UNZ2;Q9UNZ2-5	NSFL1C	1.26528	0.174162	No	No
Q15366;Q15366-2;Q15366-3;Q15366-6	PCBP2	1.16109	0.174162	No	No
Q96BM9	ARL8A	1.28889	0.176694	No	No
Q86VW0	SESTD1	0.824329	0.176898	No	No
Q00688	FKBP3	1.37765	0.177982	No	No
Q96HE7	ERO1A	0.720443	0.178024	No	No
P61163	ACTR1A	0.847419	0.178109	No	No
Q99832	CCT7	0.870076	0.178109	No	No
E7EQ61;E7EWE1;Q9GZZ9	UBA5	0.858397	0.178109	No	No
P49368	CCT3	0.89519	0.180529	No	No
Q96AG4	LRRC59	0.805024	0.180658	No	No
Q15393	SF3B3	1.20677	0.180658	No	No
Q9Y2T3	GDA	0.780072	0.181705	No	No
Q9BTM9;Q9BTM9-2;Q9BTM9-3	URM1	0.765803	0.181705	No	No
P04350	TUBB4A	0.879493	0.182481	No	No
P62879	GNB2	1.29446	0.182844	No	No
P36507	MAP2K2	0.853462	0.182844	No	No
Q05193	DNM1	0.89569	0.182936	No	No
A0A087WXB0;O15126	SCAMP1	0.795672	0.184316	No	No
F8VNT9;F8VV56;F8VWK8;F8W022;P08962;P08962-2;P08962	CD63	1.17556	0.185074	No	No
E5RJL1;Q99884	SLC6A7	1.26513	0.185074	No	No
G3V4P8;P60983	GMFB	1.25707	0.185229	No	No
A0A087WVQ6;Q00610;Q00610-2	CLTC	0.890111	0.18708	No	No
P62873;P62873-2	GNB1	1.33549	0.18708	No	No
Q9P121;Q9P121-2;Q9P121-3;Q9P121-4	NTM	1.1677	0.18708	No	No
O43760;O43760-2	SYNGR2	1.13979	0.187449	No	No
H0Y6T7;Q92542;Q92542-2	NCSTN	1.19308	0.18861	No	No
Q15172;Q15172-2	PPP2R5A	1.24304	0.18861	No	No
A0A087WWM0;O43617;O43617-2	TRAPPC3	0.893752	0.188814	No	No
Q7RTP6	MICAL3	0.70779	0.189684	No	No
P23229;P23229-2;P23229-3;P23229-4;P23229-5;P23229-	ITGA6	1.52278	0.189982	No	No
Q96C19	EFHD2	0.844266	0.190046	No	No
P02787	TF	0.703288	0.190867	No	No
J3KQ32;Q9NTK5	OLA1	1.32085	0.191159	No	No
P62993	GRB2	1.37101	0.192002	No	No
D3DTX6;Q96SB3	PPP1R9B	0.83761	0.192002	No	No
H3BPE7;P35637;P35637-2	FUS	0.824686	0.192293	No	No
O14807	MRAS	1.15898	0.192293	No	No
Q9Y2X7;Q9Y2X7-3	GIT1	0.881308	0.192447	No	No
Q86YS7-2;Q86YS7-3;Q86YS7-4	C2CD5	0.842007	0.19373	No	No
Q96T76;Q96T76-8;Q96T76-9	MMS19	1.49262	0.19373	No	No
Q5QPL9;Q9UKM9;Q9UKM9-2	RALY	0.784652	0.19373	No	No
P25787	PSMA2	1.18068	0.194026	No	No
Q7Z6Z7;Q7Z6Z7-2;Q7Z6Z7-3	HUWE1	0.870974	0.194054	No	No
O14908	GIPC1	1.19831	0.194352	No	No
D6RER5;D6RGI3;Q9NVA2	SEPTIN11	1.11246	0.194352	No	No
B7Z264;B7Z2T4;E9PN83;Q15700-3	DLG2	0.881488	0.194542	No	No
A8MXP9;P43243	MATR3	0.854013	0.195118	No	No
P41217;P41217-2;P41217-3;U3KQG5	CD200	0.703054	0.195451	No	No
O75340	PDCD6	0.775517	0.195862	No	No
P01009	SERPINA1	0.783526	0.195862	No	No
H3BS86;Q9UNE7;Q9UNE7-2	STUB1	0.752925	0.195862	No	No
E9PC74;Q13144	EIF2B5	1.2118	0.196425	No	No
B1AMS2;Q14141;Q14141-2;Q14141-4	SEPTIN6	0.903814	0.196529	No	No
J3QLI9;P62314	SNRPD1	1.17519	0.196995	No	No
E5RGS4;O60925	PFDN1	0.880611	0.19702	No	No
E9PB13;Q6VAB6	KSR2	0.564009	0.197117	No	No
Q9H2X9;Q9H2X9-2	SLC12A5	0.850842	0.197818	No	No
F8VVL1;O43583	DENR	1.54076	0.198204	No	No
Q969V3;Q969V3-2	NCLN	0.83092	0.199033	No	No
E9PLE4;E9PS47;Q9BVG9	PTDSS2	1.35983	0.199033	No	No
F5H3E1	CCAR1	0.786309	0.199053	No	No
Q08174;Q08174-2	PCDH1	1.13748	0.199465	No	No
B1AJQ6;Q86Y82	STX12	0.661585	0.199665	No	No
A0A0A0MRX2;Q96HY6;Q96HY6-2	DDRGK1	1.42799	0.200153	No	No
Q12768	WASHC5	1.23073	0.200768	No	No
Q9UIW2	PLXNA1	0.847506	0.200924	No	No
A0A087WW40;Q9Y371;Q9Y371-2	SH3GLB1	1.19986	0.200924	No	No
P17677;P17677-2	GAP43	0.817301	0.20093	No	No
P63000;P63000-2	RAC1	1.16698	0.202281	No	No
P04003	C4BPA	1.57552	0.2024	No	No
Q9ULC4;Q9ULC4-3	MCTS1	1.19622	0.2024	No	No
Q9H2G2;Q9H2G2-2	SLK	1.21877	0.2024	No	No
P23297;Q5T7Y6	S100A1	1.37206	0.202518	No	No
P08107	HSPA1A	1.17471	0.203171	No	No
P55072	VCP	1.10653	0.203171	No	No
Q86VX2;Q86VX2-2	COMMD7	1.21239	0.203256	No	No
P78344;P78344-2	EIF4G2	0.836145	0.203256	No	No
I3L3S0;I3L3V5;Q9Y5R8	TRAPPC1	1.12172	0.203256	No	No
E5RJU9;Q86UE4	MTDH	0.807076	0.20329	No	No
P50991	CCT4	0.894793	0.203976	No	No
O14936;O14936-2;O14936-3;O14936-4;O14936-6	CASK	1.17589	0.205011	No	No
Q5JX83;Q96MM6	HSPA12B	0.698238	0.205011	No	No
Q9Y639	NPTN	0.875491	0.205011	No	No
A4D1I0;Q9ULJ8;Q9ULJ8-3;Q9ULJ8-4;Q9ULJ8-5	PPP1R9A	0.612768	0.205011	No	No
Q06323;Q06323-2;Q06323-3	PSME1	1.45127	0.205011	No	No
E9PKS9;E9PN70;E9PQE8;Q9Y296;Q9Y296-2	TRAPPC4	0.809713	0.205108	No	No
E5RIF2;Q9Y6D6	ARFGEF1	0.830175	0.205705	No	No
Q8N3J6;Q8N3J6-2;Q8N3J6-3;Q8N3J6-4;Q8N3J6-5	CADM2	0.807375	0.205705	No	No
P09960	LTA4H	1.17873	0.206073	No	No
A0A087WX10;A0A0A0MQV0;A0A0A0MS42;G3V4M2;G3V5E8;P54	GALC	0.644746	0.206139	No	No
A8MVZ9;P09972	ALDOC	0.836233	0.206813	No	No
Q7Z3U7;Q7Z3U7-2;Q7Z3U7-5;Q7Z3U7-6	MON2	1.15177	0.207028	No	No
H7BYJ3;O14578;O14578-3;O14578-4	CIT	1.38929	0.207732	No	No
B3KVN2;E9PPM9;E9PQP6;H0YCW1;P49354;P49354-2	FNTA	1.18832	0.207934	No	No
C9JA36;C9JXZ1;P54709;P54709-2	ATP1B3	1.18361	0.208914	No	No
E7EMR3;E7EN28;E7ENK1;E7ES20;E7ESV6;E7ETE3;E7EUP0;E	ADGRL3	0.800997	0.209207	No	No
Q96JJ7	TMX3	0.808343	0.20937	No	No
Q6P1N0;Q6P1N0-2	CC2D1A	1.65933	0.209564	No	No
P52564	MAP2K6	0.719822	0.209564	No	No
P49588	AARS	1.14393	0.209846	No	No
Q99436	PSMB7	1.13029	0.210204	No	No
Q92561	PHYHIP	0.886807	0.212146	No	No
Q00535	CDK5	0.832039	0.212204	No	No
P00492	HPRT1	0.731587	0.212325	No	No
H3BR94;H3BS05;H3BUD2;Q9BTE1;Q9BTE1-2;Q9BTE1-3	DCTN5	1.31109	0.212497	No	No
Q5TH30;Q9UGV2;Q9UGV2-2;Q9UGV2-3	NDRG3	0.907012	0.212497	No	No
Q684P5;Q684P5-2;Q684P5-3	RAP1GAP2	0.765247	0.212497	No	No
Q14697	GANAB	1.12266	0.213689	No	No
P63151;P63151-2	PPP2R2A	0.870004	0.213689	No	No
O96005;O96005-3;O96005-4	CLPTM1	2.29484	0.213752	No	No
P61009	SPCS3	1.25704	0.214448	No	No
P63215	GNG3	0.776049	0.215644	No	No
P62857	RPS28	0.475983	0.215907	No	No
Q9UEU0	VTI1B	0.916367	0.215907	No	No
Q9UNS2	COPS3	1.16416	0.216808	No	No
E7ERK8;F5H6L3;Q17R89;Q17R89-2;Q17R89-3	ARHGAP44	0.865185	0.216903	No	No
Q9C040	TRIM2	0.892377	0.216925	No	No
A0AVT1	UBA6	1.13153	0.217062	No	No
C9JAK5	ARF4	1.13207	0.219087	No	No
Q15904	ATP6AP1	0.845259	0.219304	No	No
A0A0A0MSQ0;P13797-2	PLS3	0.847385	0.219304	No	No
Q9P0L0;Q9P0L0-2	VAPA	0.843065	0.219304	No	No
P13010	XRCC5	1.16171	0.220375	No	No
Q96A65	EXOC4	1.15346	0.220516	No	No
Q14008;Q14008-2;Q14008-3	CKAP5	0.882265	0.220586	No	No
P49915	GMPS	0.767041	0.220586	No	No
Q13496	MTM1	1.30442	0.221182	No	No
A0A087WYT3;Q15185;Q15185-4	PTGES3	1.32643	0.221217	No	No
E7ERW8;E9PEZ3;E9PHQ0;H9KV28;O60610;O60610-2;O60610	DIAPH1	0.812902	0.221312	No	No
Q9UHJ6	SHPK	1.58938	0.221312	No	No
P60228	EIF3E	0.812827	0.221419	No	No
H3BPE1;H3BQK9	MACF1	1.12386	0.221419	No	No
P78527	PRKDC	1.20591	0.221419	No	No
P98160	HSPG2	1.43969	0.221585	No	No
Q13636	RAB31	1.20825	0.222233	No	No
Q9UJD0	RIMS3	0.719135	0.222233	No	No
Q9Y6V0;Q9Y6V0-2;Q9Y6V0-5;Q9Y6V0-6	PCLO	0.840901	0.22242	No	No
Q86WG3;Q86WG3-3	ATCAY	1.69557	0.224479	No	No
Q96CS3	FAF2	0.846724	0.224479	No	No
P49441	INPP1	1.21756	0.224479	No	No
A0A0A0MRJ6;F6S8N6;H7BY58;P22061;P22061-2	PCMT1	1.21212	0.224693	No	No
E7EM64;Q7L5N1	COPS6	0.909689	0.225194	No	No
P31689	DNAJA1	0.859182	0.225194	No	No
A0A087WYG6;A0A087WZS0;Q9BZG9-2	LYNX1	1.99617	0.225194	No	No
Q9NQC3	RTN4	0.882324	0.225194	No	No
A0A0A6YYH3;A6NJA2;P54578;P54578-2;P54578-3	USP14	0.884189	0.226021	No	No
Q13509	TUBB3	0.885859	0.226529	No	No
P42658-2	DPP6	0.898709	0.226605	No	No
Q9H598	SLC32A1	0.778557	0.226605	No	No
O00186	STXBP3	1.19197	0.226605	No	No
O60282	KIF5C	0.892942	0.22738	No	No
Q6ZSS7	MFSD6	1.23404	0.227494	No	No
Q15746;Q15746-11;Q15746-2;Q15746-3;Q15746-4;Q15746	MYLK	0.862315	0.227494	No	No
B4DK72;Q01064;Q01064-2	PDE1B	0.890992	0.227763	No	No
P23246	SFPQ	0.869412	0.22859	No	No
Q9Y570;Q9Y570-4	PPME1	0.866358	0.229032	No	No
P31948	STIP1	0.822691	0.229244	No	No
P62280	RPS11	1.22076	0.229929	No	No
A0A087WZP6;A0A0A0MTL9;Q14112;Q14112-2	NID2	1.25496	0.23016	No	No
Q7L7X3;Q7L7X3-3	TAOK1	0.603056	0.23118	No	No
P16870;P16870-2	CPE	1.19061	0.231689	No	No
Q14894	CRYM	0.869458	0.232043	No	No
P61225	RAP2B	1.0924	0.232043	No	No
E9PFH4;Q9Y5L0;Q9Y5L0-3	TNPO3	0.826326	0.232419	No	No
Q9H0U4	RAB1B	1.09707	0.233762	No	No
J3KPS3;P04075	ALDOA	0.837521	0.233765	No	No
Q7Z7H5;Q7Z7H5-2;Q7Z7H5-3	TMED4	0.786961	0.23553	No	No
P14868	DARS	1.10781	0.235607	No	No
A0A087X0M8;O00533;O00533-2	CHL1	1.13644	0.235614	No	No
P62330	ARF6	1.11188	0.23574	No	No
Q15006	EMC2	0.821326	0.23574	No	No
P05771-2	PRKCB	1.08882	0.23574	No	No
P52888	THOP1	1.28792	0.23574	No	No
P62820	RAB1A	0.842072	0.236154	No	No
P02647	APOA1	0.744614	0.236182	No	No
Q9NVJ2	ARL8B	1.10016	0.236182	No	No
P49593	PPM1F	0.873752	0.236182	No	No
P28074	PSMB5	1.12873	0.236182	No	No
P51571	SSR4	1.18225	0.236771	No	No
P53990;P53990-2;P53990-4;P53990-5	IST1	0.785272	0.23739	No	No
Q7L0J3	SV2A	1.12846	0.237508	No	No
A0A087WTT1;P11940;P11940-2	PABPC1	0.872593	0.237639	No	No
Q9Y2T2	AP3M1	0.661858	0.23871	No	No
Q9BR01;Q9BR01-2	SULT4A1	1.23313	0.23871	No	No
Q15365	PCBP1	1.14401	0.239668	No	No
E9PIM6;E9PNQ8;P04216	THY1	0.855182	0.240172	No	No
O95989	NUDT3	1.13088	0.240174	No	No
P11166	SLC2A1	1.20097	0.240971	No	No
Q16643;Q16643-3	DBN1	0.88684	0.241121	No	No
B1AVU8;C9JIZ6;P07602;P07602-2;P07602-3	PSAP	1.38061	0.241121	No	No
O15031	PLXNB2	1.35887	0.241523	No	No
Q96N66	MBOAT7	1.3606	0.242658	No	No
O95573	ACSL3	0.845371	0.242698	No	No
Q9NRN7	AASDHPPT	0.848712	0.243041	No	No
H0YGG4;Q14232;Q14232-2	EIF2B1	1.55318	0.243278	No	No
O95373	IPO7	0.914755	0.243796	No	No
O43427;O43427-2	FIBP	0.866715	0.243829	No	No
Q2TAP0	GOLGA7B	0.884856	0.243829	No	No
Q8NBX0	SCCPDH	0.888594	0.243829	No	No
A0A0A0MSW4;P48739;P48739-2;P48739-3	PITPNB	1.21561	0.243881	No	No
A0A087WUV8;P35613;P35613-2;P35613-3;P35613-4	BSG	1.11292	0.24402	No	No
C9JZR2;O60716;O60716-10;O60716-11;O60716-13;O60716	CTNND1	1.13978	0.244933	No	No
A0A087WY71;E9PFW3;Q96CW1;Q96CW1-2	AP2M1	0.892961	0.247895	No	No
A0A087WUY5;Q5QPE5;Q9Y5X3	SNX5	0.892158	0.249576	No	No
O00764	PDXK	1.15404	0.250544	No	No
Q92747	ARPC1A	0.886195	0.250747	No	No
P40227	CCT6A	0.897711	0.250747	No	No
Q14764	MVP	0.808892	0.250747	No	No
F5GXV7;Q5T321;Q8NFP9	NBEA	0.856269	0.250897	No	No
Q9H492;Q9H492-2	MAP1LC3A	0.810175	0.251238	No	No
P13807-2	GYS1	1.20937	0.251249	No	No
P50502	ST13	0.886563	0.251925	No	No
P53367;P53367-2;P53367-3	ARFIP1	1.18244	0.252802	No	No
O60486	PLXNC1	1.29035	0.253023	No	No
P09497;P09497-2	CLTB	1.30363	0.25324	No	No
A0A0A0MSB8;Q9UPT5;Q9UPT5-1;Q9UPT5-2;Q9UPT5-5;Q9UPT	EXOC7	0.868284	0.25324	No	No
P67936	TPM4	0.738197	0.25324	No	No
Q96AX1	VPS33A	1.42277	0.25324	No	No
Q02952;Q02952-2;Q02952-3	AKAP12	0.890472	0.254884	No	No
E9PCY7;G8JLB6;P31943	HNRNPH1	1.11701	0.254884	No	No
P56537	EIF6	1.10848	0.255297	No	No
P30711	GSTT1	1.40441	0.25547	No	No
E9PFR3;Q14738;Q14738-2	PPP2R5D	0.886018	0.25547	No	No
G3V5N8;Q9HBF4;Q9HBF4-3	ZFYVE1	1.40265	0.255659	No	No
P06241	FYN	1.11061	0.25636	No	No
P11441;Q5HY81	UBL4A	0.845478	0.25636	No	No
Q7L2H7	EIF3M	0.735193	0.257119	No	No
D6RD46;Q9UPQ0;Q9UPQ0-10;Q9UPQ0-2;Q9UPQ0-4	LIMCH1	0.856137	0.257119	No	No
G3V5Z7;P60900	PSMA6	1.10656	0.257119	No	No
P61019	RAB2A	0.927698	0.257119	No	No
P61981	YWHAG	0.922499	0.25715	No	No
P52272;P52272-2	HNRNPM	1.18579	0.257207	No	No
H3BSM5;P60520	GABARAPL2	0.82374	0.257746	No	No
Q9NVT9	ARMC1	0.898539	0.258187	No	No
P19367	HK1	0.912867	0.258187	No	No
P06753-3;P06753-4	TPM3	1.53293	0.258411	No	No
Q07954	LRP1	1.13931	0.258574	No	No
A6NF51;O95861;O95861-2;O95861-4	BPNT1	1.20264	0.259557	No	No
A5YM72;A5YM72-3;A5YM72-5	CARNS1	0.686862	0.259938	No	No
Q96S97	MYADM	0.875611	0.259938	No	No
P37198	NUP62	1.24041	0.259938	No	No
Q9NP72	RAB18	1.1392	0.259938	No	No
D6RAT0;P61247	RPS3A	1.17417	0.260012	No	No
P63244	RACK1	1.13837	0.260258	No	No
H0YD93;Q8WXA3;Q8WXA3-2;Q8WXA3-3;Q8WXA3-4	RUFY2	1.1611	0.260258	No	No
P49257	LMAN1	1.12977	0.261811	No	No
H0YKD8;H0YLP6;H0YMF4;P46779;P46779-2;P46779-3;P467	RPL28	1.83206	0.261811	No	No
P60981	DSTN	1.14384	0.262174	No	No
P17174	GOT1	0.918854	0.262277	No	No
P27348	YWHAQ	1.12573	0.262277	No	No
C9JE82;C9JVC9;Q9NY47;Q9NY47-2;Q9NY47-3;Q9NY47-4;Q9	CACNA2D2	0.640532	0.262412	No	No
E9PFZ2;P00450	CP	1.54993	0.262412	No	No
A0A075B780;O14787	TNPO2	1.10037	0.262681	No	No
Q9UMX5	NENF	1.25012	0.263282	No	No
Q14191	WRN	0.843866	0.26349	No	No
P49720	PSMB3	1.20205	0.263646	No	No
Q8N335	GPD1L	0.908828	0.263964	No	No
D6RAS9;O14827	RASGRF2	0.764476	0.264176	No	No
Q6P1M0;Q6P1M0-2	SLC27A4	0.804873	0.264447	No	No
O75643	SNRNP200	1.16052	0.264447	No	No
Q4KMP7	TBC1D10B	0.861388	0.265498	No	No
Q8TBC4	UBA3	0.893327	0.266208	No	No
Q13263	TRIM28	0.816231	0.266276	No	No
P32418;P32418-5	SLC8A1	0.835677	0.266373	No	No
A0A0A0MRI2;Q9UNH7;Q9UNH7-2	SNX6	0.876936	0.266707	No	No
Q9H2H8	PPIL3	1.27121	0.266962	No	No
G5E9P3;Q9NYS0	NKIRAS1	0.815228	0.267332	No	No
F8VQX7;F8VUA7;Q9BZF1;Q9BZF1-2;Q9BZF1-3	OSBPL8	0.840161	0.267522	No	No
Q04760;Q04760-2	GLO1	1.28342	0.267979	No	No
P61018	RAB4B	0.924011	0.268803	No	No
Q06203	PPAT	1.1976	0.268899	No	No
C9JIF9;P13798	APEH	1.15694	0.270182	No	No
O43324	EEF1E1	0.909074	0.270182	No	No
O60443	GSDME	0.832748	0.27148	No	No
P62195;P62195-2	PSMC5	0.886133	0.27148	No	No
Q9UNF0;Q9UNF0-2	PACSIN2	0.896124	0.271529	No	No
Q16720-2;Q16720-3;Q16720-5;Q16720-6	ATP2B3	0.910619	0.272061	No	No
Q92526	CCT6B	0.887102	0.272061	No	No
P48723	HSPA13	0.641912	0.274045	No	No
B7Z8B3;E9PS71;P40855;Q5QNY5	PEX19	1.33989	0.274292	No	No
E7ESC6;Q9UIA9	XPO7	1.08443	0.274292	No	No
O95816	BAG2	1.16975	0.274618	No	No
P21589;P21589-2	NT5E	1.36067	0.274618	No	No
Q05639	EEF1A2	1.14631	0.27487	No	No
P22059	OSBP	0.843947	0.275133	No	No
Q969Z3	MARC2	0.807133	0.275832	No	No
P78357	CNTNAP1	0.900613	0.276325	No	No
A0A087WV00;E7EM72;E7EWQ4;E9PFX6;O75912	DGKI	0.79565	0.276325	No	No
P11229;P11229-2	CHRM1	1.20477	0.276732	No	No
Q9NRW1	RAB6B	1.12326	0.277023	No	No
Q8NCB2;Q8NCB2-3	CAMKV	0.917903	0.277171	No	No
Q9Y333	LSM2	0.628602	0.277649	No	No
Q7L5D6	GET4	0.793293	0.277679	No	No
O60493	SNX3	1.07383	0.278267	No	No
Q96DA2	RAB39B	1.08528	0.278578	No	No
C9IZQ1;C9J3L8;C9J5W0;E9PAL7;P43307;P43307-2	SSR1	1.41456	0.279142	No	No
O00241	SIRPB1	1.7608	0.279556	No	No
O14523	C2CD2L	0.773203	0.279991	No	No
Q9BX66-12	SORBS1	1.16628	0.279991	No	No
B7ZM79;Q5VT82;Q9HC56;Q9HC56-2	PCDH9	1.12207	0.280766	No	No
G3XAH0	SEPTIN5	0.898712	0.281424	No	No
Q99460;Q99460-2	PSMD1	0.930122	0.281621	No	No
Q86UX6	STK32C	1.73797	0.281621	No	No
O00445	SYT5	0.814808	0.281722	No	No
Q9BS26	ERP44	0.722032	0.282061	No	No
P33176	KIF5B	1.11337	0.282061	No	No
P23471;P23471-2;P23471-3	PTPRZ1	1.12244	0.282061	No	No
B4DSF6;Q8IZS8;Q8IZS8-2;Q8IZS8-3	CACNA2D3	0.841651	0.283017	No	No
N0E472;P67870;Q5SRQ3;Q5SRQ6	CSNK2B	1.54903	0.283017	No	No
Q9Y4P8;Q9Y4P8-2;Q9Y4P8-4;Q9Y4P8-6	WIPI2	1.19794	0.283017	No	No
Q8TC07-2;Q8TC07-3	TBC1D15	0.832422	0.283499	No	No
Q9NT62	ATG3	0.895793	0.284195	No	No
O14980	XPO1	1.08826	0.284195	No	No
P55884;P55884-2	EIF3B	1.09838	0.28459	No	No
H7BZJ3	PDIA3	1.09846	0.28459	No	No
P00558	PGK1	1.17301	0.284895	No	No
Q9HB71;Q9HB71-3	CACYBP	0.8561	0.285884	No	No
O94830	DDHD2	1.12098	0.28594	No	No
K7ES95;Q8WZA0;Q8WZA0-2	LZIC	1.16848	0.286105	No	No
P20338	RAB4A	1.10212	0.286141	No	No
P47755	CAPZA2	0.919383	0.286425	No	No
P27797	CALR	1.16648	0.287181	No	No
P04632	CAPNS1	1.18404	0.287181	No	No
P13693;Q5W0H4	TPT1	1.1901	0.287181	No	No
O95674	CDS2	1.15673	0.288022	No	No
O00303	EIF3F	0.853738	0.290152	No	No
Q16799	RTN1	0.877729	0.290311	No	No
P14625	HSP90B1	0.923857	0.291226	No	No
P26641;P26641-2	EEF1G	0.913321	0.292373	No	No
P48643	CCT5	0.911703	0.292794	No	No
Q14139;Q14139-2	UBE4A	0.853937	0.292794	No	No
O15067	PFAS	1.43862	0.292923	No	No
Q9Y4L1	HYOU1	0.896241	0.293307	No	No
P20340;P20340-2	RAB6A	1.08544	0.293307	No	No
A0A087WVA8;J3KRZ8;Q8IWB9;Q8IWB9-2	TEX2	1.15043	0.293307	No	No
M0QZN2;M0R0F0;M0R0R2;P46782	RPS5	1.16353	0.294127	No	No
Q9P2U7;Q9P2U7-3	SLC17A7	1.10512	0.294127	No	No
F8W031	ENSG00000144785	1.07738	0.294986	No	No
Q9HDC9	APMAP	0.918606	0.295141	No	No
O75874	IDH1	0.856244	0.295141	No	No
A0A087WV68;A0A087WX29;A0A087WXQ5;A0A087WYY0;A0A087	TARDBP	0.84871	0.295182	No	No
H7BZ77	TSC22D4	1.23114	0.295182	No	No
Q8TDJ6;Q8TDJ6-3	DMXL2	0.872903	0.295356	No	No
J3KQ12;Q96G97-4	BSCL2	0.903788	0.295676	No	No
P27701;P27701-2	CD82	1.14901	0.295676	No	No
O94919	ENDOD1	1.12828	0.295676	No	No
Q6IBS0	TWF2	0.894436	0.295676	No	No
P25788;P25788-2	PSMA3	1.09737	0.295764	No	No
Q6IAA8	LAMTOR1	1.12243	0.295798	No	No
P62136;P62136-2	PPP1CA	0.865	0.296829	No	No
Q8WUM4	PDCD6IP	0.897699	0.29718	No	No
F8W6I7;P09651;P09651-2;P09651-3	HNRNPA1	1.08966	0.297942	No	No
Q15173;Q15173-2	PPP2R5B	0.874495	0.300203	No	No
F5H4R6;F8VUX1;F8VXI6;F8VY35;F8W020;F8W0J6;H0YIV4;P	NAP1L1	0.917188	0.301604	No	No
O94910	ADGRL1	0.901785	0.302409	No	No
P07900;P07900-2	HSP90AA1	0.917457	0.304374	No	No
P42858	HTT	1.21211	0.304374	No	No
Q8N4C8;Q8N4C8-2;Q8N4C8-3;Q8N4C8-4;Q8N4C8-5	MINK1	1.11551	0.304374	No	No
B1AKY9;P50993	ATP1A2	1.09229	0.305457	No	No
P35998	PSMC2	0.902235	0.305457	No	No
A0FGR8-2;H7BXI1	ESYT2	0.916263	0.305702	No	No
Q6P2Q9	PRPF8	1.153	0.305746	No	No
Q9H479	FN3K	1.12948	0.306099	No	No
O43295;O43295-2	SRGAP3	0.931934	0.306099	No	No
P20020;P20020-3;P20020-4;P20020-6	ATP2B1	0.9288	0.30626	No	No
Q8NFZ8	CADM4	0.908364	0.30626	No	No
B5MBY2;B5MCD5;Q9Y6T7;Q9Y6T7-2	DGKB	0.814208	0.306734	No	No
P05413;S4R371	FABP3	0.903019	0.307308	No	No
P34932	HSPA4	0.943602	0.307308	No	No
Q08722	CD47	0.911294	0.30732	No	No
Q8TCZ2	CD99L2	0.788814	0.30732	No	No
Q14254	FLOT2	1.10692	0.30732	No	No
F5H6L7;Q9UPR5	SLC8A2	1.1071	0.30732	No	No
Q8N8Y2	ATP6V0D2	0.727698	0.308647	No	No
A0A087WXS7;O43681	ASNA1	0.924836	0.310067	No	No
E5RHG8;Q15369;Q15369-2	ELOC	0.860263	0.310246	No	No
Q96PE3;Q96PE3-2;Q96PE3-3	INPP4A	0.89271	0.311041	No	No
B2R5W2;B4DY08;G3V4C1;G3V4W0;P07910-2;P07910-4	HNRNPC	1.10947	0.311089	No	No
P60709	ACTB	1.07912	0.312242	No	No
Q13838;Q13838-2	DDX39B	1.07703	0.312242	No	No
P62906	RPL10A	1.07378	0.312242	No	No
O75663;O75663-2	TIPRL	0.914279	0.313859	No	No
F5GWT4;Q9H4A3;Q9H4A3-2;Q9H4A3-5;Q9H4A3-6;Q9H4A3-7	WNK1	0.902364	0.31576	No	No
P48163	ME1	1.19177	0.316207	No	No
Q8N135	LGI4	0.817735	0.316376	No	No
O75477	ERLIN1	1.24402	0.316426	No	No
Q93096	PTP4A1	1.12378	0.316858	No	No
P13521	SCG2	0.832314	0.316858	No	No
Q9BX67;Q9BX67-2	JAM3	0.85776	0.317105	No	No
A0A0A0MSJ8;O75170;O75170-2;O75170-3;O75170-4;O7517	PPP6R2	0.90385	0.317134	No	No
Q02878	RPL6	0.8597	0.318291	No	No
C9IZG4;O60888;O60888-2;O60888-3	CUTA	1.18736	0.318514	No	No
Q9NQP4	PFDN4	0.85822	0.318514	No	No
Q5VSL9;Q5VSL9-2	STRIP1	0.898381	0.318514	No	No
Q9ULP9;Q9ULP9-2	TBC1D24	1.23917	0.318939	No	No
Q8N1I0;Q8N1I0-2;Q8N1I0-3	DOCK4	1.39295	0.319427	No	No
Q9UBW8	COPS7A	0.93295	0.319527	No	No
F2Z388;P42766	RPL35	1.12582	0.319527	No	No
Q5T4F6;Q9NQ79;Q9NQ79-2;Q9NQ79-3	CRTAC1	1.11592	0.31953	No	No
F8VZH8;F8W059;F8W0P6;H7BXE5;Q9UPW8	UNC13A	0.866552	0.31953	No	No
Q16851-2	UGP2	1.10065	0.32024	No	No
P50570;P50570-2;P50570-3;P50570-4;P50570-5	DNM2	0.897937	0.320265	No	No
Q13045;Q13045-2;Q13045-3	FLII	0.890596	0.320265	No	No
P62913;P62913-2	RPL11	1.07854	0.320265	No	No
Q8WVY7	UBLCP1	0.887318	0.320265	No	No
Q7Z5G4	GOLGA7	1.1713	0.321426	No	No
Q16658	FSCN1	1.15898	0.321885	No	No
O00505	KPNA3	0.897021	0.321983	No	No
O60502	OGA	0.900829	0.322404	No	No
P35580-4	MYH10	0.931587	0.322798	No	No
Q9Y6M7-3;Q9Y6M7-4	SLC4A7	0.866026	0.323071	No	No
Q9NRZ7;Q9NRZ7-2;Q9NRZ7-3	AGPAT3	1.1698	0.323122	No	No
Q9UL25	RAB21	1.1855	0.323544	No	No
Q8IV50	LYSMD2	0.805015	0.323998	No	No
P02671;P02671-2	FGA	1.32135	0.324759	No	No
Q8N6N7	ACBD7	1.33392	0.325057	No	No
Q9BPU6	DPYSL5	0.840868	0.325057	No	No
Q8NFZ4	NLGN2	0.915069	0.325057	No	No
E9PM69;P17980;R4GNH3	PSMC3	0.920274	0.325057	No	No
Q9UHB9	SRP68	1.10973	0.325057	No	No
P07384	CAPN1	1.09854	0.32518	No	No
Q5T0D9	TPRG1L	1.13336	0.32518	No	No
D6R956;P09936	UCHL1	1.09759	0.32518	No	No
H0Y8C6;O00410;O00410-3	IPO5	0.941969	0.325542	No	No
G3V200;O75334;O75334-2;O75334-3;O75334-4	PPFIA2	0.929917	0.326678	No	No
P15531;P15531-2	NME1	1.1904	0.327512	No	No
P23381;P23381-2	WARS	0.842774	0.327684	No	No
Q16401;Q16401-2	PSMD5	1.1452	0.328626	No	No
Q08380	LGALS3BP	1.0983	0.329013	No	No
Q6UWE0;Q6UWE0-2	LRSAM1	0.856823	0.329013	No	No
P14174	MIF	1.25569	0.329013	No	No
Q9NR31	SAR1A	1.06497	0.329569	No	No
A0A0A0MTR1;P55290;P55290-4	CDH13	1.1715	0.329724	No	No
O00231;O00231-2	PSMD11	0.926955	0.331418	No	No
A2A2D0;P16949;P16949-2	STMN1	0.800576	0.331602	No	No
P02768	ALB	0.842216	0.331702	No	No
O00139;O00139-1;O00139-2;O00139-4;O00139-5	KIF2A	0.824666	0.331702	No	No
P45974;P45974-2	USP5	0.94445	0.331702	No	No
P61020	RAB5B	0.925741	0.332912	No	No
P26373	RPL13	0.939196	0.332912	No	No
Q93008;Q93008-1	USP9X	1.07417	0.332912	No	No
Q8N1B4	VPS52	0.897015	0.332912	No	No
Q04917	YWHAH	1.08917	0.332912	No	No
Q14247	CTTN	0.917623	0.333044	No	No
P40925;P40925-3	MDH1	1.09092	0.333044	No	No
P12277	CKB	1.06261	0.333088	No	No
F5GYN4;J3KR44;Q96FW1	OTUB1	0.93848	0.333188	No	No
Q13151	HNRNPA0	0.805302	0.33414	No	No
A6PVX3;P55036;P55036-2;Q5VWC4	PSMD4	1.22376	0.334975	No	No
Q5VTI5;Q9Y2H5	PLEKHA6	1.14888	0.335023	No	No
K7EKV4;Q9BRG1	VPS25	0.910008	0.335023	No	No
Q58FF8	HSP90AB2P	0.858754	0.336247	No	No
E7EPV7;P37840;P37840-2	SNCA	0.890744	0.336253	No	No
Q96HU8	DIRAS2	0.918544	0.336294	No	No
Q9Y295	DRG1	0.823052	0.336774	No	No
Q8IZD9	DOCK3	0.903686	0.336812	No	No
P05388	RPLP0	0.919302	0.337758	No	No
A0A0A0MS87;Q9UN36-2;Q9UN36-6	NDRG2	1.08657	0.338248	No	No
C9JL85;P58546	MTPN	1.11061	0.338384	No	No
A0A087WXK5;E9PGB2;J3QSS3;Q9BZC7;Q9BZC7-2;Q9BZC7-3	ABCA2	0.811427	0.339224	No	No
Q12979;Q12979-4	ABR	0.938505	0.339224	No	No
P11413;P11413-2	G6PD	1.08553	0.339224	No	No
A0A087WY55;Q5TGM0;Q9NP79;Q9NP79-2	VTA1	1.08934	0.339224	No	No
Q92973;Q92973-2	TNPO1	1.06226	0.339687	No	No
B4DY09;Q12905	ILF2	1.07218	0.340563	No	No
P05387	RPLP2	0.791357	0.340775	No	No
Q9Y4C0;Q9Y4C0-4	NRXN3	0.926092	0.340963	No	No
H0YHE2;Q8WYA0;Q8WYA0-4	IFT81	0.942945	0.341214	No	No
P53618	COPB1	1.10583	0.341716	No	No
Q92597	NDRG1	1.0906	0.341716	No	No
Q01968;Q01968-2	OCRL	1.08463	0.341716	No	No
E9PJF4;E9PMI6;J3KN38;P54105	CLNS1A	1.19653	0.342003	No	No
A6NNI4;G8JLH6;P21926	CD9	0.886707	0.342688	No	No
O60825;O60825-2	PFKFB2	1.14123	0.343133	No	No
P62736	ACTA2	1.14702	0.343918	No	No
D6RAA6;P57088	TMEM33	0.888864	0.343918	No	No
Q9NRY4	ARHGAP35	1.08419	0.344009	No	No
P62277	RPS13	1.06892	0.344315	No	No
P17812	CTPS1	0.853611	0.344381	No	No
F8VVA7;P61923;P61923-4	COPZ1	0.924664	0.345095	No	No
B9ZVP7;C9JD32;J3KT29;P62829	RPL23	1.08293	0.345095	No	No
F5H0N7;J3KP58;P30622;P30622-1;P30622-2	CLIP1	1.11162	0.345544	No	No
Q9NZ01	TECR	1.13748	0.345557	No	No
E5RFP0;Q8WVJ2	NUDCD2	1.12388	0.347356	No	No
A0A0A0MT40;H3BUD4;Q15111;Q15111-2	PLCL1	0.886047	0.347356	No	No
Q96RL7;Q96RL7-2;Q96RL7-3;Q96RL7-4	VPS13A	0.869444	0.348265	No	No
Q562R1	ACTBL2	1.13724	0.348538	No	No
Q07960	ARHGAP1	1.06509	0.348538	No	No
P02675	FGB	1.22623	0.348709	No	No
P07437;Q5JP53	TUBB	0.944504	0.348709	No	No
B1ALK7;Q14155-1	ARHGEF7	0.954006	0.348768	No	No
P51151	RAB9A	1.07305	0.350904	No	No
Q86T65	DAAM2	1.1492	0.35174	No	No
O75396	SEC22B	1.07741	0.35174	No	No
O43157;O43157-2	PLXNB1	1.13814	0.351805	No	No
D6REL6;D6RFG3;I6L9I8;Q9H201;Q9H201-2	EPN3	0.929823	0.351844	No	No
A0A0A0MRS5;F8W946;Q9BXM9;Q9BXM9-2	FSD1L	1.15536	0.351844	No	No
A0A0A0MTJ9;Q6PIU2;Q6PIU2-2	NCEH1	0.912373	0.351844	No	No
B0QY89;Q9Y262;Q9Y262-2	EIF3L	1.15929	0.3521	No	No
O75955	FLOT1	1.06918	0.3521	No	No
Q9UHG3	PCYOX1	1.07113	0.352188	No	No
P54619;P54619-2;P54619-3	PRKAG1	0.948463	0.355669	No	No
M0QX46;Q6UUV9;Q6UUV9-2;Q6UUV9-3	CRTC1	0.927282	0.355843	No	No
A0MZ66;A0MZ66-2;A0MZ66-3;A0MZ66-4	SHTN1	0.904667	0.355843	No	No
E5RGF9;I6L9D5;Q9NRY5	FAM114A2	0.811059	0.357358	No	No
Q15435	PPP1R7	0.926077	0.357358	No	No
P21675;P21675-10;P21675-11;P21675-12;P21675-2;P216	TAF1	0.705264	0.357671	No	No
Q15084;Q15084-2;Q15084-3;Q15084-4;Q15084-5	PDIA6	0.925393	0.359145	No	No
P43004	SLC1A2	0.912632	0.359724	No	No
M0QYZ2;M0R0N4;P53680	AP2S1	0.945205	0.360051	No	No
Q9Y4D1;Q9Y4D1-2;Q9Y4D1-3	DAAM1	1.13599	0.360264	No	No
Q9NP97	DYNLRB1	1.14329	0.360264	No	No
Q96ID5	IGSF21	0.945021	0.360264	No	No
Q9NR45	NANS	1.09298	0.360264	No	No
Q99733;Q99733-2	NAP1L4	0.926256	0.360264	No	No
O00264	PGRMC1	0.943909	0.360264	No	No
M0R210;P62249	RPS16	1.06347	0.360264	No	No
Q9UH03;Q9UH03-2	SEPTIN3	1.05838	0.360264	No	No
B1AHD1;P55769	SNU13	1.20688	0.360264	No	No
K7ENG2;P26368;P26368-2	U2AF2	0.875551	0.360264	No	No
Q8IYI6	EXOC8	1.13008	0.360962	No	No
Q9H3S7	PTPN23	1.06618	0.360962	No	No
H0YLA2;P37108	SRP14	1.18279	0.362327	No	No
P61978-3;Q5T6W5	HNRNPK	0.925755	0.362341	No	No
C9IZ80;Q7L1Q6;Q7L1Q6-2;Q7L1Q6-3;Q7L1Q6-4	BZW1	1.07034	0.36308	No	No
P05937	CALB1	1.12267	0.363871	No	No
Q6ZS30;Q6ZS30-1	NBEAL1	0.751241	0.363871	No	No
P21359;P21359-2;P21359-6	NF1	1.09929	0.363871	No	No
Q9UHX1;Q9UHX1-2;Q9UHX1-3;Q9UHX1-4;Q9UHX1-5;Q9UHX1-	PUF60	0.86579	0.363992	No	No
C9J9K3;P08865	RPSA	0.933745	0.363992	No	No
Q92581;Q92581-2;Q92581-3	SLC9A6	0.902417	0.365487	No	No
P60891	PRPS1	1.10879	0.365508	No	No
Q66K74;Q66K74-2	MAP1S	0.920031	0.365673	No	No
P26639;P26639-2	TARS1	1.07921	0.365673	No	No
Q13363;Q13363-2	CTBP1	1.11053	0.365863	No	No
E9PG71;P54764	EPHA4	1.06466	0.365863	No	No
E7EV50;P47870-1	GABRB2	0.896415	0.365863	No	No
P13796	LCP1	1.11565	0.365863	No	No
O43242	PSMD3	0.932094	0.365863	No	No
A0A087WXL6;B7Z879;Q9H270	VPS11	0.936622	0.365863	No	No
Q15056;Q15056-2	EIF4H	0.899	0.365947	No	No
Q9GZV7	HAPLN2	1.11287	0.366747	No	No
Q9Y4E6	WDR7	0.93236	0.366747	No	No
H0YN26;P39687	ANP32A	1.08867	0.367233	No	No
Q92905	COPS5	1.10023	0.367234	No	No
P11021	HSPA5	1.08669	0.367234	No	No
B5ME49;Q8WXI7	MUC16	0.869351	0.367234	No	No
P31323	PRKAR2B	0.950358	0.367234	No	No
Q9NPQ8;Q9NPQ8-3;Q9NPQ8-4	RIC8A	1.19992	0.367234	No	No
C9JRD2;C9JXB9;P25686;P25686-2	DNAJB2	0.946451	0.367386	No	No
Q96EK5	KIFBP	0.87185	0.368067	No	No
M0QXS5;P14866;P14866-2	HNRNPL	0.903903	0.36848	No	No
Q12907	LMAN2	1.09129	0.36848	No	No
E7EWM1	NCOA2	0.933558	0.36848	No	No
Q8N1G4	LRRC47	0.936305	0.368905	No	No
O00560;O00560-3	SDCBP	0.908498	0.369821	No	No
A0A087WYU1;Q9Y5X1	SNX9	0.877381	0.369821	No	No
Q99584	S100A13	1.13959	0.369935	No	No
O94811	TPPP	0.955697	0.369935	No	No
P14415	ATP1B2	0.926122	0.370079	No	No
P42025	ACTR1B	1.076	0.370233	No	No
Q86UY0;Q8NBS9;Q8NBS9-2	TXNDC5	0.928914	0.37045	No	No
P46926	GNPDA1	1.06713	0.370955	No	No
P78347;P78347-2;P78347-3;P78347-4	GTF2I	0.917923	0.370955	No	No
P46777	RPL5	1.18267	0.370955	No	No
Q5TH69	ARFGEF3	0.922394	0.372711	No	No
Q06124;Q06124-2	PTPN11	1.07667	0.372712	No	No
Q96HR9	REEP6	1.18989	0.372712	No	No
Q15042;Q15042-3	RAB3GAP1	0.926792	0.372825	No	No
P16435	POR	1.10024	0.372873	No	No
O75145;O75145-2	PPFIA3	0.958698	0.372873	No	No
O43505	B4GAT1	0.923876	0.372903	No	No
P80723	BASP1	0.845339	0.372903	No	No
Q96KP1	EXOC2	0.952612	0.372903	No	No
A2A2V1;P04156;P04156-2;X6RKS3	PRNP	1.10085	0.372903	No	No
P62258	YWHAE	0.958397	0.372903	No	No
A0A0A0MT26;M0R116;P13637;P13637-2;P13637-3	ATP1A3	0.958024	0.373324	No	No
A0A0A0MRV7	RUBCNL	0.780164	0.373324	No	No
P02747	C1QC	0.793724	0.373694	No	No
Q9UMF0	ICAM5	1.06078	0.373694	No	No
Q9BWD1;Q9BWD1-2	ACAT2	0.801967	0.373746	No	No
Q15818	NPTX1	0.915517	0.373746	No	No
F5GXR3;F5H7R9;P20962	PTMS	1.18071	0.373746	No	No
Q15717;Q15717-2	ELAVL1	0.920481	0.37384	No	No
O75367;O75367-2;O75367-3	H2AFY	1.12617	0.374616	No	No
Q9H269;Q9H269-2	VPS16	0.940381	0.375079	No	No
Q14152;Q14152-2	EIF3A	0.933921	0.37517	No	No
P63092;P63092-2;P63092-3;P63092-4;Q5JWF2;Q5JWF2-2	GNAS	1.06267	0.37517	No	No
P62081	RPS7	1.06141	0.375597	No	No
Q1KMD3	HNRNPUL2	0.893843	0.376569	No	No
Q92614;Q92614-3;Q92614-4	MYO18A	1.05707	0.376598	No	No
Q9Y376	CAB39	0.918109	0.377854	No	No
P53621;P53621-2	COPA	1.07086	0.377854	No	No
[truncated: 401 more rows]

## Sheet: PANTHER CC_lower exp prot
GO cellular component complete	Human.MitoCarta3.input_ALLmeasured.txt - REFLIST (413)	Client Text Box Input (69)	Client Text Box Input (expected)	Client Text Box Input (over/under)	Client Text Box Input (fold Enrichment)	Client Text Box Input (raw P-value)	Client Text Box Input (FDR)
oxidoreductase complex (GO:1990204)	59	23	9.86	+	2.33	3.81E-04	5.48E-02
mitochondrial protein-containing complex (GO:0098798)	109	36	18.21	+	1.98	3.23E-05	6.97E-03
membrane protein complex (GO:0098796)	101	32	16.87	+	1.90	3.93E-04	4.23E-02
protein-containing complex (GO:0032991)	161	46	26.90	+	1.71	2.14E-05	9.24E-03

## Sheet: Mito Resp Ch Complex proteins
Respiratory Chain Complex	UniProt_gene_symbol	Fold_change_GRN	Significant? q < 0.05
I	NDUFS1	0.836213	No
I	NDUFS7	0.718672	No
I	NDUFV2	0.735228	No
I	NDUFB8	0.758357	Yes
I	AIFM1	0.802865	No
I	NDUFS8	0.740138	Yes
I	NDUFS2	0.775227	No
I	NDUFV1	0.70014	Yes
I	NDUFB5	0.799963	No
I	NDUFB9	0.753788	No
I	NDUFA6	0.752707	Yes
I	NDUFS4	0.910424	No
I	NDUFA9	0.631583	Yes
I	NDUFAF4	NOT MEASURED	NOT MEASURED
I	NDUFAF5	NOT MEASURED	NOT MEASURED
I	NDUFS6	NOT MEASURED	NOT MEASURED
I	NDUFA5	0.756548	Yes
I	NDUFB6	0.728697	No
I	NDUFAF1	NOT MEASURED	NOT MEASURED
I	NDUFB10	0.845035	No
I	NDUFA2	0.52837	No
I	NDUFS5	0.867958	No
I	TMEM126A	0.912941	No
I	NDUFA7	0.675616	No
I	NDUFB2	NOT MEASURED	NOT MEASURED
I	NDUFA12	0.691214	Yes
I	NDUFA10	0.857284	No
I	NDUFC2	0.778457	Yes
I	NDUFA8	1.13077	No
I	NDUFB11	1.79702	No
I	NDUFV3	0.390006	Yes
I	NDUFAB1 (ACP1)	1.35712	No
I	NDUFS3	0.71822	Yes
I	ACAD9	1.20961	No
I	NDUFB7	NOT MEASURED	NOT MEASURED
I	TMEM70	0.774397	No
I	NDUFC1	NOT MEASURED	NOT MEASURED
I	NDUFA3	NOT MEASURED	NOT MEASURED
I	NDUFAF6	NOT MEASURED	NOT MEASURED
I	NDUFB3	0.782376	Yes
I	NDUFA13	0.779757	Yes
I	NDUFAF7	NOT MEASURED	NOT MEASURED
I	NDUFA11	NOT MEASURED	NOT MEASURED
I	NUBPL	NOT MEASURED	NOT MEASURED
I	LYRM2	NOT MEASURED	NOT MEASURED
I	NDUFAF8	NOT MEASURED	NOT MEASURED
I	MT-ND2	1.15577	No
I	MT-ND4	0.740804	No
I	MT-ND5	0.77307	No
I	NDUFB4	0.768602	No
I	NDUFA1	NOT MEASURED	NOT MEASURED
I	NDUFAF2	NOT MEASURED	NOT MEASURED
I	ECSIT	NOT MEASURED	NOT MEASURED
I	TIMMDC1	NOT MEASURED	NOT MEASURED
I	MT-ND3	NOT MEASURED	NOT MEASURED
I	TMEM126B	NOT MEASURED	NOT MEASURED
I	NDUFAF3	0.711028	No
I	TMEM186	NOT MEASURED	NOT MEASURED
I	DMAC2	NOT MEASURED	NOT MEASURED
I	FOXRED1	NOT MEASURED	NOT MEASURED
I	MT-ND1	0.712989	No
I	COA1	NOT MEASURED	NOT MEASURED
I	MT-ND4L	NOT MEASURED	NOT MEASURED
I	DMAC1	NOT MEASURED	NOT MEASURED
I	NDUFB1	NOT MEASURED	NOT MEASURED
I	MT-ND6	NOT MEASURED	NOT MEASURED
II	SDHB	0.805561	No
II	SDHA	0.879546	No
II	SDHD	NOT MEASURED	NOT MEASURED
II	SDHAF4	NOT MEASURED	NOT MEASURED
II	SDHC	NOT MEASURED	NOT MEASURED
II	SDHAF2	NOT MEASURED	NOT MEASURED
II	SDHAF1	NOT MEASURED	NOT MEASURED
II	SDHAF3	NOT MEASURED	NOT MEASURED
III	CYC1	0.797951	No
III	UQCRC1	0.76695	Yes
III	UQCRFS1	0.995997	No
III	UQCRC2	0.711335	Yes
III	UQCRQ	0.810089	No
III	UQCR10	0.542772	No
III	UQCRH	NOT MEASURED	NOT MEASURED
III	UQCC1	1.15295	No
III	BCS1L	0.986583	No
III	LYRM7	NOT MEASURED	NOT MEASURED
III	UQCRB	0.713953	No
III	TTC19	NOT MEASURED	NOT MEASURED
III	UQCR11	NOT MEASURED	NOT MEASURED
III	MT-CYB	NOT MEASURED	NOT MEASURED
III	UQCC2	0.60142	No
III	UQCC3	NOT MEASURED	NOT MEASURED
