# Supplementary material for: Distinct cell type-specific protein signatures in GRN and MAPT genetic subtypes of frontotemporal dementia
Source: Acta Neuropathol Commun. 2022 Jul 7;10:100. doi: 10.1186/s40478-022-01387-8 (PMC9261008; doi:10.1186/s40478-022-01387-8)
Supplement: Supplementary file 13 — Additional file 13 Overview of unique proteins detected and quantified within temporal cortical tissues for AD and unique proteins detected and quantified within temporal cortical tissues for both AD and the FTD-MAPT subtype. Proteins were selected using quality filtering on peptide level (q ≤10-3 in at least 50% of samples per group, i.e. NDC or AD). For every protein, the raw fold change and raw p-value are given for the statistical comparison between NDC and AD, and NDC and FTD-MAPT. In addition, columns are included which note whether a protein has passed statistical multiple testing comparison (q < 0.05) and whether differential protein expression is in a similar direction in AD and FTD-MAPT. [file 40478_2022_1387_MOESM13_ESM.xlsx]

## Sheet: Info
Distinct cell type-specific protein signatures in GRN and MAPT genetic subtypes of frontotemporal dementia
Additional File 13 Overview of unique proteins detected and quantified within temporal cortical tissues for AD using quality filtering on peptide level (q ≤10-3 in at least 50% of samples per group, i.e. NDC or AD), and those unique proteins detected and quantified within the temporal cortical tissues for both AD and the FTD-MAPT subtype using identical quality filtering on peptide level. For eve…

## Sheet: AD quant prot (n=3332)
UniProt_gene_symbol	foldchange_AD	p_value_SAM_AD	Significant_AD? q < 0.05
APP	32.4594	0	Yes
HTRA1	3.39971	0	Yes
MAPK3	1.67677	0	Yes
MAPT	5.08242	0	Yes
PHYHD1	5.96916	0	Yes
PSAT1	2.07772	0	Yes
RPH3A	0.31286	0	Yes
SYT12	0.416214	0	Yes
VGF	0.171832	0	Yes
ACTN2	0.399891	3.0012e-07	Yes
CAPG	4.81668	3.0012e-07	Yes
COL25A1	11.0964	3.0012e-07	Yes
HEBP2	6.4268	3.0012e-07	Yes
ICAM1	3.46235	3.0012e-07	Yes
LGALS3	7.39432	3.0012e-07	Yes
NGEF	0.537698	3.0012e-07	Yes
OLFM1	0.460019	3.0012e-07	Yes
PHF24	0.658523	3.0012e-07	Yes
PNPO	3.45913	3.0012e-07	Yes
PRDX1	2.70351	3.0012e-07	Yes
RENBP	4.22672	3.0012e-07	Yes
BDH2	2.83733	6.0024e-07	Yes
DDAH2	2.5169	6.0024e-07	Yes
ALDH1L1	1.77313	9.0036e-07	Yes
CLU	1.55271	9.0036e-07	Yes
VAT1	2.25991	9.0036e-07	Yes
HSPB1	2.80767	1.5006e-06	Yes
PAFAH1B3	2.21298	3.60144e-06	Yes
BBOX1	2.52516	4.20168e-06	Yes
GNAI1	0.694408	4.20168e-06	Yes
VWA5A	3.25135	4.5018e-06	Yes
FHL1	3.30531	4.80192e-06	Yes
ISYNA1	2.01953	4.80192e-06	Yes
LHPP	2.40174	4.80192e-06	Yes
NDUFS7	0.648539	4.80192e-06	Yes
OLFM3	0.484921	5.10204e-06	Yes
TMEFF2	3.63774	6.0024e-06	Yes
ANXA5	1.8506	7.20288e-06	Yes
CPNE6	1.80281	7.20288e-06	Yes
PCBD1	4.01468	7.20288e-06	Yes
SARS2	0.761087	8.40336e-06	Yes
NDUFA10	0.707879	9.90396e-06	Yes
LRPPRC	0.640068	1.08043e-05	Yes
ADH5	2.05481	1.53061e-05	Yes
EZR	2.78157	1.53061e-05	Yes
PRRT3	0.646121	1.68067e-05	Yes
PADI2	2.1084	1.77071e-05	Yes
NAGK	1.69092	1.86074e-05	Yes
PHGDH	1.78357	1.89076e-05	Yes
TCP11L1	0.72685	1.89076e-05	Yes
AMPD2	1.47025	1.92077e-05	Yes
RPS6KA2	1.65199	1.92077e-05	Yes
CASKIN1	0.616154	2.0108e-05	Yes
PLXNA1	0.694633	2.16086e-05	Yes
PRKCE	0.681969	2.34094e-05	Yes
MSN	2.63097	2.40096e-05	Yes
PDK3	0.59555	2.85114e-05	Yes
PLCD1	2.24957	2.85114e-05	Yes
GLO1	4.17206	3.03121e-05	Yes
CHGA	3.45215	3.09124e-05	Yes
GSTP1	2.14388	3.18127e-05	Yes
PEA15	2.12328	3.18127e-05	Yes
SGTB	0.651697	3.18127e-05	Yes
NDUFS8	0.675044	3.57143e-05	Yes
ENO1	4.37319	3.60144e-05	Yes
CD44	7.26691	3.69148e-05	Yes
PDHX	0.751208	3.7515e-05	Yes
EPB41L3	0.740343	3.78151e-05	Yes
NAPRT	3.89025	3.81152e-05	Yes
NDUFA5	0.69812	3.81152e-05	Yes
TKT	2.12519	3.81152e-05	Yes
NDUFA9	0.658825	3.84154e-05	Yes
TRIM36	0.633489	3.87155e-05	Yes
PGLS	1.63654	3.9916e-05	Yes
MAPK1	1.90875	4.2617e-05	Yes
ARHGAP26	0.693761	4.29172e-05	Yes
ARRB1	2.57052	4.29172e-05	Yes
NBAS	0.705595	4.62185e-05	Yes
PBXIP1	1.82355	4.62185e-05	Yes
CRYL1	1.82892	4.68187e-05	Yes
BSN	0.705851	4.83193e-05	Yes
IRGQ	0.633782	5.04202e-05	Yes
KALRN	0.596102	5.19208e-05	Yes
SLC25A6	0.71378	5.22209e-05	Yes
GRHPR	2.78287	5.43217e-05	Yes
PGM2	4.12778	5.58223e-05	Yes
DNM3	0.761682	5.7623e-05	Yes
FAH	3.81711	5.7623e-05	Yes
FASTKD2	4.84832	5.97239e-05	Yes
QDPR	2.0193	6.09244e-05	Yes
FTL	2.53193	6.15246e-05	Yes
GRB2	4.10012	6.33253e-05	Yes
HDHD2	1.87933	6.45258e-05	Yes
CALB2	3.77994	6.63265e-05	Yes
PICK1	0.70297	7.14286e-05	Yes
TPPP3	3.09582	7.23289e-05	Yes
FN3KRP	3.52888	7.38295e-05	Yes
NDUFS3	0.698616	7.56303e-05	Yes
IGSF9B	0.618155	7.7431e-05	Yes
ALAD	2.03426	7.77311e-05	Yes
ATIC	1.4828	7.95318e-05	Yes
SLC9A3R1	2.59326	8.31333e-05	Yes
NCKIPSD	0.757187	8.52341e-05	Yes
DPP6	0.625646	8.58343e-05	Yes
APOO	0.710807	8.64346e-05	Yes
ATG2B	0.633082	8.64346e-05	Yes
STK32C	0.630691	8.94358e-05	Yes
PTGR2	2.01369	9.12365e-05	Yes
PRKCB	0.693189	9.33373e-05	Yes
TXNRD1	1.68065	9.54382e-05	Yes
IMMT	0.751026	9.60384e-05	Yes
NDUFB10	0.722643	9.60384e-05	Yes
NUBP2	1.7283	9.81393e-05	Yes
ENO2	2.62901	0.00010054	Yes
PRDX6	4.4326	0.00010114	Yes
NADK2	2.76769	0.000106242	Yes
VAT1L	2.13757	0.000107143	Yes
BLVRB	2.67868	0.000108944	Yes
ISOC1	2.66633	0.000109244	Yes
PGM3	2.24337	0.000111645	Yes
SFXN1	0.76301	0.000121549	Yes
SEPT2	1.55068	0.000122149	Yes
PPP2R5B	0.708508	0.00012515	Yes
TLN2	0.75644	0.00012515	Yes
MARK1	0.621317	0.000127251	Yes
NQO1	2.60295	0.000128451	Yes
SELENBP1	2.20721	0.000128752	Yes
ACTN1	0.658773	0.000129052	Yes
ASAP1	0.699929	0.000129352	Yes
PTK2B	0.675605	0.000132353	Yes
GSS	2.46568	0.000132653	Yes
IMPA1	3.69801	0.000135054	Yes
GRIA3	0.65279	0.000140456	Yes
SOD1	3.15674	0.000142257	Yes
CNDP2	2.32483	0.000145558	Yes
GNPDA1	2.12819	0.000146459	Yes
KIF5C	0.759419	0.00015096	Yes
RPA1	2.01774	0.000153661	Yes
HDGF	2.56515	0.000155462	Yes
PALLD	5.29227	0.000160564	Yes
AP3B2	0.752739	0.000161765	Yes
LAP3	3.06457	0.000162065	Yes
SUN2	2.11953	0.000168067	Yes
PDHB	0.767978	0.000170468	Yes
SERPINB6	1.85792	0.000170468	Yes
RGS7	0.692332	0.000172869	Yes
PAICS	1.82545	0.00017617	Yes
AKR1B1	4.06555	0.000179472	Yes
TPD52L1	1.66591	0.000180072	Yes
GABRG2	0.694745	0.000184274	Yes
NDUFA13	0.724499	0.000186975	Yes
PDXP	2.12804	0.00019988	Yes
PPIA	3.49754	0.00020078	Yes
SLC35B3	3.7731	0.000201381	Yes
GFAP	4.44575	0.000211585	Yes
SCRN1	1.56109	0.000211585	Yes
CSTB	3.10598	0.000213685	Yes
PRKG1	2.65255	0.000214286	Yes
CPNE3	3.84147	0.000214586	Yes
PCSK2	3.1154	0.000215186	Yes
S100A16	2.47079	0.000216387	Yes
C2CD4C	0.562152	0.000221489	Yes
HEBP1	1.83554	0.000231092	Yes
MCU	0.686161	0.000232293	Yes
PGAM1	2.39296	0.000241297	Yes
ACTN4	0.725831	0.000242197	Yes
TUFM	0.780486	0.000252101	Yes
NDUFA4	0.717852	0.000253601	Yes
LCMT1	1.94841	0.000255702	Yes
ALDH9A1	1.93485	0.000258103	Yes
MICU3	0.683725	0.000259304	Yes
LRRC4B	0.695049	0.000261405	Yes
RSU1	1.92461	0.000269208	Yes
FTH1	2.13848	0.000271309	Yes
PRDX2	2.35195	0.00027551	Yes
GATD1	2.54924	0.000277911	Yes
TPP1	1.90034	0.000280612	Yes
DLAT	0.757882	0.000281813	Yes
RAP2A	0.673019	0.000283313	Yes
S100A1	1.88197	0.000291116	Yes
CAT	1.94493	0.000291417	Yes
RAPGEF5	0.694989	0.00029922	Yes
DIRAS1	0.776657	0.000301921	Yes
AAK1	0.761617	0.000305822	Yes
PPA1	2.55389	0.000314526	Yes
CALCOCO1	0.709578	0.000317227	Yes
GUCY1A1	1.47858	0.00032623	Yes
NDUFA6	0.663916	0.00032623	Yes
SLC25A5	0.73131	0.000331633	Yes
CAMK4	0.656512	0.000344538	Yes
CMBL	2.2068	0.000347239	Yes
RAB31	1.42684	0.00035024	Yes
SYNGAP1	0.699646	0.000352341	Yes
CADM3	0.717448	0.000354742	Yes
SNAP23	1.8563	0.000360444	Yes
CDH10	0.615244	0.000362545	Yes
PPA2	2.51027	0.000379952	Yes
IDH1	3.75511	0.000380852	Yes
ADAM11	0.664559	0.000391357	Yes
KCNMA1	0.70818	0.000391357	Yes
ITPKB	2.77139	0.000395258	Yes
UQCR11	0.62739	0.000395258	Yes
PIP5K1C	0.675443	0.000396158	Yes
KIAA1586	0.686354	0.000408463	Yes
PSMA1	1.52374	0.000415966	Yes
TXNL1	2.04375	0.000416267	Yes
NDUFAF4	0.617586	0.000427971	Yes
ARL8A	1.22864	0.000430372	Yes
DPYSL3	2.31365	0.000432473	Yes
SORD	2.18554	0.000460984	Yes
NENF	1.91349	0.000461885	Yes
CSRP1	2.14663	0.000464886	Yes
FSD1	0.697954	0.000466987	Yes
GALE	2.09395	0.00047389	Yes
LGALSL	1.80328	0.00047599	Yes
PEX5L	0.735478	0.000478091	Yes
HSD17B10	2.31047	0.0004991	Yes
ANXA4	1.69513	0.0005	Yes
ACSS3	1.84426	0.0005012	Yes
PGK1	1.89211	0.000502701	Yes
CACNG3	0.546463	0.000505102	Yes
DPYSL2	2.1563	0.000523109	Yes
EIF5B	1.41849	0.000523709	Yes
NNT	0.705967	0.000523709	Yes
PTMS	3.047	0.000523709	Yes
H1F0	1.92755	0.000534814	Yes
SNAP25	0.704574	0.000536014	Yes
PSMB6	1.37808	0.000543818	Yes
STXBP5L	0.704496	0.000546519	Yes
SERPINB1	2.01466	0.000560924	Yes
DNAJB4	0.812556	0.000566327	Yes
PTPN5	0.67019	0.00057443	Yes
ATPAF1	0.745331	0.000581333	Yes
TARS	2.82052	0.000581633	Yes
PHACTR1	0.571302	0.000584634	Yes
FGF1	2.82071	0.000590636	Yes
DMXL2	0.743826	0.00059964	Yes
GYG1	3.24699	0.000612545	Yes
ACAA1	1.90552	0.000620948	Yes
ABCB10	0.671672	0.000621549	Yes
NDUFS2	0.712268	0.000622149	Yes
ANKS1B	0.726082	0.00062515	Yes
IGSF21	0.723899	0.000626351	Yes
TKFC	1.92641	0.000626951	Yes
PDK2	0.736277	0.000644058	Yes
U2AF2	1.44237	0.000672869	Yes
RRAS	1.50794	0.000677671	Yes
STIP1	2.55786	0.000703181	Yes
PGD	1.79481	0.000706483	Yes
ARHGEF2	0.718597	0.000708583	Yes
PCMT1	2.41075	0.000718487	Yes
SH3BGRL	2.46497	0.000746098	Yes
DNPEP	1.59468	0.0007503	Yes
HK1	0.840455	0.000755102	Yes
USP11	0.770748	0.000760204	Yes
MT-ND5	0.686214	0.000765906	Yes
STX1B	0.779146	0.000771309	Yes
GSTM2	1.8861	0.000783013	Yes
DNAJC6	0.799078	0.000785414	Yes
PFAS	2.03125	0.000796519	Yes
EFR3B	0.756483	0.000798319	Yes
STXBP1	0.794868	0.000819328	Yes
TFRC	0.644269	0.000840936	Yes
LINGO1	0.727794	0.000843037	Yes
PYGB	1.3312	0.000853842	Yes
ANXA11	1.89473	0.000855642	Yes
TTPAL	0.569105	0.000855642	Yes
CBR3	4.08364	0.000858343	Yes
ARHGAP44	0.754014	0.000859244	Yes
PTGR1	3.21289	0.000861345	Yes
KHSRP	2.16082	0.000890756	Yes
CUTA	2.9666	0.00092587	Yes
MAN2C1	1.38325	0.00092587	Yes
TSFM	0.6428	0.000932473	Yes
PSME2	2.24406	0.000933974	Yes
CAP2	0.693808	0.000938475	Yes
ALDH4A1	1.52646	0.000939376	Yes
AK1	1.37907	0.000940276	Yes
NUDT16	2.34546	0.000956483	Yes
OSGEP	1.99081	0.000986795	Yes
MTAP	3.7964	0.0009988	Yes
HNRNPAB	1.61395	0.00101531	Yes
AGPAT1	0.664225	0.00102521	Yes
PGM1	1.92547	0.00102881	Yes
WDR1	1.31366	0.00103301	Yes
TAGLN2	1.81305	0.00103331	Yes
PSMA2	1.27037	0.00104262	Yes
TXN	1.75206	0.00105642	Yes
SCAI	0.764752	0.00106032	Yes
ARHGAP23	0.789244	0.00106303	Yes
GABRA1	0.675914	0.00106903	Yes
TRIM9	0.534274	0.00107983	Yes
GGH	1.56027	0.00108043	Yes
ERI3	2.01325	0.00108253	Yes
FXYD7	0.653058	0.00108523	Yes
ANXA1	1.86363	0.00108944	Yes
SLC27A4	0.660396	0.00109244	Yes
BDH1	0.678071	0.00109964	Yes
PSMA5	1.2501	0.00111855	Yes
SLC25A46	0.73245	0.00111915	Yes
LCP1	2.05549	0.00112185	Yes
PIK3R4	0.819016	0.00112215	Yes
ASS1	1.77988	0.00112665	Yes
NRN1	0.41331	0.00116327	Yes
TWF1	1.38132	0.00119298	Yes
CACNG2	0.73247	0.00119508	Yes
MAT2A	2.15086	0.00120618	Yes
RNPEP	1.57093	0.00121008	Yes
ACAT2	2.00146	0.00121309	Yes
AGAP1	2.18227	0.00123319	Yes
RAB3GAP2	0.730169	0.00123469	Yes
GSN	1.54402	0.0012419	Yes
NIPSNAP3B	2.08472	0.0012458	Yes
NDUFS1	0.756881	0.0012485	Yes
COX4I1	0.754979	0.0012488	Yes
PRPSAP2	1.36946	0.00126741	Yes
CDC42BPB	0.777114	0.00127431	Yes
SRI	3.30454	0.00128271	Yes
PTGDS	1.63062	0.00133283	Yes
CORO2A	0.65108	0.00133733	Yes
HSPB6	4.00375	0.00134664	Yes
MAT2B	1.67227	0.00134694	Yes
SUCLG2	1.61684	0.00136134	Yes
TM7SF2	0.742823	0.00136495	Yes
COL4A2	1.78184	0.00136945	Yes
CRABP1	2.58283	0.00138926	Yes
CLIC1	2.3836	0.00140846	Yes
AMDHD2	2.45841	0.00142407	Yes
PYGM	1.44946	0.00142557	Yes
SLC7A14	1.48343	0.00143307	Yes
PPIB	2.33155	0.00143788	Yes
PECAM1	2.76926	0.00145828	Yes
FABP7	2.08623	0.00146759	Yes
MAP1B	0.776874	0.00147239	Yes
NDUFA12	0.716512	0.0014979	Yes
HADH	2.04237	0.0015063	Yes
SLC25A11	0.757976	0.00156393	Yes
PLSCR4	1.81083	0.00156513	Yes
RAD23B	2.1588	0.00157413	Yes
SLC4A10	0.656544	0.00158944	Yes
DKK3	1.53397	0.00159064	Yes
PPT1	1.49201	0.00159664	Yes
MTPN	1.56378	0.00160804	Yes
ACP1	2.37286	0.00161255	Yes
NDUFB8	0.673669	0.00162035	Yes
BRINP1	0.369869	0.00162785	Yes
PSMA4	1.23629	0.00163806	Yes
GRIA2	0.695295	0.00165186	Yes
TSTA3	2.05994	0.00167437	Yes
RAN	1.93282	0.00168998	Yes
APOE	1.28986	0.00169448	Yes
SMYD5	1.9074	0.00169448	Yes
PCYT2	2.29022	0.00170408	Yes
GABRB1	0.631289	0.00173739	Yes
SLC25A27	0.70533	0.00176471	Yes
NPEPL1	2.56015	0.00177431	Yes
NIT2	4.1107	0.00177701	Yes
LSM3	1.75899	0.00177911	Yes
CNRIP1	1.87046	0.00178181	Yes
RTN1	0.744818	0.00179022	Yes
SLC25A22	0.745908	0.00179022	Yes
ROCK2	0.810646	0.00183824	Yes
RPS6KA5	1.92258	0.00184274	Yes
ACAD8	1.39157	0.00184454	Yes
TTLL12	0.807844	0.00194298	Yes
MRPS23	0.599093	0.00196969	Yes
GMPR	2.73966	0.0019886	Yes
NT5C	1.88319	0.0020081	Yes
LAMTOR3	1.63758	0.00201441	Yes
LTA4H	1.30671	0.00202521	Yes
AKR1A1	2.02015	0.00205492	Yes
STS	0.748197	0.00206393	Yes
MFN2	0.773573	0.00207443	Yes
TMEM126A	0.733901	0.00208794	Yes
TUBB4B	0.622789	0.00209004	Yes
SLC38A3	2.32232	0.00210174	Yes
ESD	3.51036	0.00211645	Yes
IGKC	3.12886	0.00212065	Yes
LGALS1	2.07182	0.00213415	Yes
AIFM1	0.805952	0.00215636	Yes
DNM1L	0.760783	0.00215696	Yes
GPRASP1	2.85271	0.00216957	Yes
PIP4K2B	0.786575	0.00218307	Yes
EPM2A	1.49339	0.00219268	Yes
NOP56	1.46782	0.00221038	Yes
AKR7A3	2.82061	0.00221579	Yes
TOM1L2	0.845943	0.00222359	Yes
RDX	2.40037	0.00222449	Yes
PHPT1	2.13424	0.00222479	Yes
PFN1	1.90901	0.0022482	Yes
PAFAH1B2	1.49511	0.00226891	Yes
FKBP1A	3.5061	0.00228241	Yes
PLCD3	1.86651	0.00228661	Yes
SCO1	0.739992	0.00231062	Yes
MADD	0.7984	0.00231783	Yes
PLCXD3	2.05076	0.00233373	Yes
HSPA12A	0.813984	0.00234904	Yes
COA3	0.656384	0.00235804	Yes
PACS2	0.799786	0.00237395	Yes
GAPDH	1.67439	0.00243818	Yes
DCLK1	0.794577	0.00246519	Yes
NDUFB5	0.697049	0.00247899	Yes
COTL1	1.5708	0.00248229	Yes
FUBP1	2.23151	0.00248499	Yes
PPAT	2.55355	0.0024913	Yes
EPHX1	1.30446	0.0024952	Yes
MT-ND2	0.673239	0.00253812	Yes
PPP1R9B	0.71785	0.00256603	Yes
VDAC2	0.824572	0.00257593	Yes
RAD23A	2.40997	0.00259364	Yes
NECTIN1	0.717024	0.00260414	Yes
FAM213A	0.70284	0.00261705	Yes
VDAC1	0.782273	0.00266657	Yes
NRBP1	0.761577	0.00267557	Yes
PRRT2	0.749185	0.00268697	Yes
UBXN6	0.692691	0.00269628	Yes
HIBADH	2.03581	0.00270318	Yes
FLNA	1.37259	0.00273229	Yes
ARHGEF9	0.647328	0.00273259	Yes
EEF1A2	1.33956	0.00277071	Yes
BCAM	1.52149	0.00281062	Yes
VCP	1.2464	0.00285624	Yes
AP2A1	0.801744	0.00288235	Yes
ARL3	1.6106	0.00289796	Yes
FAM162A	0.741733	0.00291327	Yes
HP	3.11535	0.00294448	Yes
B4GAT1	1.62573	0.00296309	Yes
PITHD1	1.6284	0.00296309	Yes
MTMR6	0.689411	0.00297599	Yes
PTPA	1.41701	0.0030063	Yes
TBK1	1.8216	0.0030099	Yes
SOD2	1.72083	0.00302821	Yes
ATP1A1	0.760226	0.00304292	Yes
PSMB3	1.34865	0.00304742	Yes
SPR	1.7378	0.00305012	Yes
CAMKK2	0.697517	0.00308974	Yes
GIT2	0.326767	0.00310474	Yes
KIF3A	0.779449	0.00310834	Yes
SNTA1	1.38195	0.00313055	Yes
SHANK2	0.736155	0.00322449	Yes
ALDH7A1	2.23723	0.00326801	Yes
ASTN1	0.764187	0.00327971	Yes
NF1	0.599879	0.00328121	Yes
ABAT	1.59009	0.00336194	Yes
DLG4	0.770287	0.00336375	Yes
LARP1	0.741796	0.00337275	Yes
MT-ND1	0.664712	0.00339736	Yes
FKBP8	0.768934	0.00340726	Yes
PLIN3	1.61836	0.00343277	Yes
OGT	0.742009	0.00343818	Yes
GRIN2B	0.709151	0.00345108	Yes
PLCL2	0.770861	0.00347239	Yes
AP2M1	0.725523	0.00348529	Yes
ECHDC1	2.62605	0.0034964	Yes
ENOPH1	1.53557	0.00354682	Yes
NDUFA8	0.720015	0.00357713	Yes
CEND1	0.578118	0.00360174	Yes
MTX1	0.657928	0.00361675	Yes
LAMP2	1.3907	0.00363235	Yes
NIT1	1.62721	0.00364346	Yes
FAM210A	0.705086	0.00368307	Yes
VIM	2.00103	0.00368607	Yes
CBR1	2.36564	0.00371699	Yes
EHD3	0.760456	0.00371969	Yes
EPDR1	1.58646	0.00373079	Yes
AHCY	2.30597	0.0037449	Yes
PPP3CA	1.35594	0.0037455	Yes
DCXR	1.73828	0.0037584	Yes
ATP1B1	0.819781	0.00376501	Yes
ATP6V0A1	0.79639	0.00379292	Yes
SCRN3	2.75448	0.00380882	Yes
GLS	0.796108	0.00388565	Yes
ATP2B1	0.789951	0.00391957	Yes
DDX17	1.35346	0.00392407	Yes
SNPH	0.824051	0.00393307	Yes
TOMM20	0.635386	0.00394268	Yes
PPM1B	1.81865	0.00395768	Yes
PCSK1	0.30477	0.00396909	Yes
TANGO2	2.03926	0.00401321	Yes
FUNDC2	0.333669	0.00407083	Yes
RIMS1	0.792687	0.00410954	Yes
CRYZL1	1.49517	0.00411465	Yes
LASP1	1.59993	0.00411555	Yes
LPCAT4	0.747758	0.00418818	Yes
SLC25A4	0.76627	0.00418878	Yes
GABRB2	0.748077	0.00419388	Yes
MDH1	1.65195	0.0042398	Yes
PARVA	1.48566	0.0042542	Yes
PANX1	0.681043	0.00430402	Yes
ROGDI	0.811335	0.00430642	Yes
PAIP1	1.42905	0.00433794	Yes
RHOQ	1.50879	0.00433884	Yes
CTNNBL1	2.71424	0.00441537	Yes
ITGB1	1.43983	0.00441837	Yes
GAD1	1.68255	0.00442017	Yes
DLGAP1	0.712167	0.00443097	Yes
MT-ATP6	0.763038	0.0045045	Yes
LDHB	1.57979	0.0045063	Yes
UNC13A	0.793709	0.00453812	Yes
DCTN5	1.345	0.00457443	Yes
EPS15L1	0.784608	0.00458914	Yes
BRSK2	0.799466	0.00462485	Yes
HPRT1	2.47732	0.00463235	Yes
DARS	1.18007	0.00463565	Yes
PFKP	0.762138	0.00465426	Yes
SARNP	2.51992	0.00467827	Yes
NFS1	0.744511	0.00469388	Yes
PDCD5	0.496241	0.00471158	Yes
PRDX5	1.86252	0.00471188	Yes
AGPAT4	1.53545	0.00471579	Yes
MLIP	0.409262	0.0047398	Yes
BLVRA	1.99795	0.00476561	Yes
AHNAK	1.77643	0.00477251	Yes
OGDHL	0.691077	0.00477881	Yes
UBR3	0.723726	0.00478211	Yes
AFG3L2	0.794175	0.00481573	Yes
HNRNPK	1.31349	0.00482173	Yes
MFF	0.749133	0.00486495	Yes
SYN3	0.793998	0.00489916	Yes
OSBPL6	0.684864	0.00490006	Yes
LZTS3	0.431816	0.00492437	Yes
SH3BGRL2	1.66172	0.00493667	Yes
CAMK2A	0.792712	0.00493727	Yes
TNC	3.42338	0.00494628	Yes
RNH1	1.55473	0.00497989	Yes
C9ORF72	0.752262	0.00502701	Yes
TMX4	0.766189	0.00503331	Yes
COX5A	0.698562	0.00505072	Yes
ABR	0.787178	0.00507353	Yes
GARS	1.36981	0.00511345	Yes
STRADA	0.772048	0.00518367	Yes
PAK2	1.35998	0.00522089	Yes
SEPT9	1.22244	0.00522809	Yes
SRGAP3	0.827953	0.00523139	Yes
TPBG	0.616696	0.00528782	Yes
PDLIM5	1.81957	0.00529802	Yes
VPS52	0.797807	0.00530222	Yes
PCYOX1L	0.775073	0.00536825	Yes
FNTA	1.45496	0.00537845	Yes
CNN3	1.74682	0.00538776	Yes
DNAJC19	0.700589	0.00544448	Yes
DBT	0.759559	0.00544808	Yes
CRK	2.10213	0.00545198	Yes
STMN2	0.652738	0.00546759	Yes
KIAA1549	0.482421	0.00547329	Yes
DUT	1.89279	0.00563836	Yes
WDR7	0.788796	0.00566897	Yes
DECR1	1.72933	0.00568247	Yes
PSMB4	1.31935	0.00570948	Yes
SDSL	2.8876	0.00572659	Yes
PSMA6	1.24287	0.005744	Yes
NTM	0.834182	0.00577131	Yes
TPI1	1.88683	0.00578721	Yes
HNRNPA2B1	1.36102	0.00587305	Yes
NSFL1C	1.98905	0.00594058	Yes
PKM	1.57189	0.00596999	Yes
NDUFB1	0.68413	0.00602461	Yes
ICA1	0.594871	0.00604442	Yes
SH3GL1	0.74369	0.00617707	Yes
SERPINB9	1.56812	0.00620018	Yes
TOMM70	0.796396	0.00622839	Yes
NUAK1	0.62621	0.00626471	Yes
ARHGDIA	2.73587	0.00631092	Yes
MT-CO2	0.806603	0.00632533	Yes
DTD1	2.51011	0.00648079	Yes
MTHFD1L	0.756828	0.0064904	Yes
MIF	2.48291	0.00651621	Yes
FUNDC1	0.772569	0.00659034	Yes
CADM2	0.774137	0.00672689	Yes
THY1	0.808211	0.00673589	Yes
PHB	0.829596	0.00677671	Yes
LETM1	0.787907	0.00678782	Yes
WRN	0.741464	0.00682053	Yes
SPRYD4	2.16707	0.00682833	Yes
CDH20	1.47984	0.00683523	Yes
GLOD4	2.27162	0.00687125	Yes
CTNND1	0.776556	0.00689316	Yes
ARMC1	0.818161	0.00694328	Yes
BAG3	1.82243	0.00694358	Yes
EVL	0.776793	0.00694418	Yes
ILF2	1.26413	0.00695738	Yes
GSR	1.56385	0.00697779	Yes
IQSEC3	0.488782	0.0069982	Yes
RTN4	0.82683	0.0070048	Yes
IQGAP1	1.42325	0.00702221	Yes
RUVBL1	1.22251	0.00707773	Yes
GALK1	1.35487	0.00708253	Yes
DTNA	1.56774	0.00714136	Yes
KIAA1549L	0.672881	0.00714766	Yes
MYH13	5.0933	0.00716297	Yes
SLC30A3	0.624066	0.00720618	Yes
APRT	2.14938	0.00722929	Yes
CCDC92	0.786774	0.00723559	Yes
CAPN1	1.20101	0.00726321	Yes
ACYP2	1.45227	0.00729112	Yes
SLC44A3	0.789006	0.00735294	Yes
KATNAL1	0.773246	0.00736255	Yes
CRKL	1.61322	0.00737335	Yes
AGK	0.761926	0.00741417	Yes
STARD9	1.92706	0.00745558	Yes
GMPPB	1.78997	0.00748019	Yes
ECI1	1.58361	0.0075054	Yes
GABRA5	0.587225	0.00753331	Yes
ADSS	2.01791	0.00757803	Yes
ERO1A	1.79952	0.00758283	Yes
ALDH1A1	1.90605	0.00759694	Yes
HINT2	2.05487	0.00761855	Yes
CAMSAP2	0.53013	0.00764946	Yes
VPS36	0.524595	0.00765666	Yes
TUBB4A	0.809604	0.0077599	Yes
ATP2B2	0.79753	0.00779412	Yes
UQCRQ	0.665382	0.00782893	Yes
SIRT3	1.3158	0.00784694	Yes
VPS25	0.637253	0.00785024	Yes
CRMP1	1.71431	0.00785984	Yes
PEBP1	1.47213	0.00788205	Yes
NDUFB9	0.726173	0.00796729	Yes
CPLX1	0.64868	0.00796789	Yes
NDUFB4	0.685622	0.0079925	Yes
LAMTOR4	1.36403	0.0080069	Yes
TALDO1	1.91161	0.00803782	Yes
SARS	1.5058	0.00809304	Yes
MRPS36	2.31729	0.00812905	Yes
PCLO	0.767293	0.00814886	Yes
NIF3L1	1.62205	0.00817287	Yes
DERA	1.51226	0.00822359	Yes
CORO2B	0.833044	0.00822509	Yes
CA2	2.15601	0.0082464	Yes
PPFIA3	0.75576	0.0082509	Yes
ATRNL1	1.93726	0.0082581	Yes
DGKB	0.702201	0.00827221	Yes
NAPG	0.844217	0.00847929	Yes
TXNDC12	1.68718	0.0085033	Yes
HNRNPDL	1.36201	0.00852821	Yes
ABLIM3	0.626076	0.00862875	Yes
TOMM34	1.60109	0.00870168	Yes
ACO1	1.45609	0.0087461	Yes
HIBCH	1.44316	0.0087479	Yes
CACNB4	0.687918	0.0087587	Yes
ME3	0.682899	0.00881303	Yes
UQCRC1	0.734148	0.00886255	Yes
AK3	1.89165	0.00886375	Yes
DOCK1	0.615319	0.00889676	Yes
MPP3	2.16245	0.00890396	Yes
AKAP12	1.31619	0.00891867	Yes
RAPGEF4	0.752658	0.00892347	Yes
CORO1A	0.773858	0.00905462	Yes
GABARAPL2	1.45431	0.00909094	Yes
HIGD1A	0.796035	0.00915336	Yes
ARFIP1	1.36509	0.0092458	Yes
SERINC1	1.37252	0.00934034	Yes
PDCD6	1.6244	0.00947509	Yes
CALD1	2.03951	0.00955432	Yes
NAXD	1.4936	0.00957023	Yes
CHCHD3	0.807816	0.00959004	Yes
HSPA12B	0.586032	0.00967677	Yes
GJA1	1.77236	0.00976981	Yes
PTRHD1	1.34453	0.00979832	Yes
LYPLAL1	1.82494	0.00981212	Yes
PLXNA4	0.816357	0.00982653	Yes
COX7A2L	0.64896	0.00989406	Yes
DHRS7B	0.645724	0.0100021	Yes
NDUFA2	0.792285	0.0100933	Yes
ETFB	1.55374	0.0100984	Yes
FKBP4	1.75476	0.0102389	Yes
ATAD3A	0.772337	0.0102527	Yes
OSBPL8	0.756768	0.0102878	Yes
AGAP2	0.754182	0.0102947	Yes
FAM49B	0.840223	0.0103481	Yes
KIAA1468	0.777738	0.010349	Yes
RTN3	0.78446	0.0103637	Yes
ALDH6A1	1.62759	0.0103827	Yes
SFPQ	1.25433	0.0105147	Yes
CTSD	1.3761	0.01059	Yes
PRPF4B	1.49259	0.010627	Yes
UQCR10	0.808713	0.0106342	Yes
MTMR9	0.751318	0.0106564	Yes
GPR158	0.521584	0.0106645	Yes
ITPKA	0.640969	0.0106807	Yes
CTSB	2.49096	0.0107305	Yes
ASPH	1.42423	0.0108241	Yes
STRN4	0.737111	0.0108493	Yes
NUDT21	1.34175	0.0109448	Yes
RUFY3	0.854413	0.0110258	Yes
ALDOC	1.5667	0.011181	Yes
PDE6D	1.42574	0.0114109	Yes
SLC25A13	0.782685	0.0114289	Yes
CNTN1	0.86146	0.0115192	Yes
FN3K	1.39103	0.0115789	Yes
CENPH	0.602408	0.0115792	Yes
PDHA1	0.847173	0.0116014	Yes
ISOC2	1.74618	0.0116336	Yes
ECHS1	1.93443	0.0116486	Yes
DPYSL5	1.82015	0.011684	Yes
RFTN1	0.72085	0.0116903	Yes
CAB39L	1.21677	0.0116942	Yes
ADSL	1.64225	0.0117515	Yes
DHX15	1.32194	0.011765	Yes
KCTD12	1.2963	0.0119202	Yes
NEBL	1.34439	0.0119217	Yes
DDX6	1.24883	0.0119853	Yes
UBE3A	0.810142	0.0119904	Yes
G6PD	1.20618	0.0120765	Yes
BPNT1	1.62772	0.0121372	Yes
PPP2R1A	0.860783	0.012157	Yes
PTPRS	0.783516	0.0122662	Yes
CTBP1	1.74724	0.012346	Yes
PLEKHA1	0.77285	0.0123794	Yes
UQCRC2	0.85109	0.0125573	Yes
HNRNPF	1.35445	0.0125963	Yes
SSBP1	1.53907	0.0126188	Yes
ADGRL1	0.672969	0.0126417	Yes
MACROD1	1.70452	0.0126444	Yes
TBC1D17	0.80633	0.0126477	Yes
TMEM30A	1.32587	0.0126483	Yes
CYC1	0.808836	0.0126753	Yes
NANS	1.93226	0.0127815	Yes
SLITRK1	0.71166	0.0128376	Yes
CYTH1	1.63612	0.0128905	Yes
SYNPO	0.653343	0.0129712	Yes
SYNGR1	0.744674	0.012985	Yes
TBCE	1.96356	0.0130825	Yes
SNX32	0.753647	0.0131396	Yes
HMGCL	2.69831	0.0133637	Yes
ATP8A1	1.24272	0.0134286	Yes
AP3D1	0.740045	0.0135537	Yes
KIAA1107	0.597504	0.0136242	Yes
HNMT	1.62658	0.0137473	Yes
ABCF3	0.744876	0.013765	Yes
GOPC	0.409685	0.013765	Yes
RHOT2	0.680116	0.0137815	Yes
FKBP2	1.61492	0.0139049	Yes
NIPSNAP3A	1.38315	0.0139175	Yes
HNRNPD	1.3299	0.0140243	Yes
ACAD9	0.79068	0.0141143	Yes
PEPD	2.80305	0.014151	Yes
PARS2	0.743841	0.0141579	Yes
SYT5	0.781556	0.0141696	Yes
PPP1R7	1.58937	0.0142836	Yes
PAK1	0.80059	0.0143968	Yes
AP2S1	0.678289	0.0144097	Yes
LRRFIP1	0.492997	0.0144865	Yes
QARS	0.756811	0.0145399	Yes
YES1	2.04646	0.0146053	Yes
LSM8	1.77033	0.0146834	Yes
ATP6V1D	0.780207	0.0147599	Yes
ABHD11	0.722153	0.014843	Yes
NUP62	1.42469	0.0148742	Yes
COX7A2	0.748906	0.0148881	Yes
PMM1	0.595401	0.0150132	Yes
SLC25A3	0.72552	0.0150444	Yes
TPM3	1.26563	0.0151233	Yes
APPL2	1.56732	0.0151858	Yes
MGST3	0.806848	0.0153938	Yes
CYGB	1.8778	0.0154193	Yes
PPP2R5C	0.78017	0.0154379	Yes
PHB2	0.82981	0.0155246	Yes
TIMM22	0.813176	0.0155378	Yes
EXOC2	0.835679	0.0155852	Yes
TMLHE	1.36106	0.0155882	Yes
DNM1	0.868934	0.0156014	Yes
TRAP1	0.815847	0.0156585	Yes
RAB6A	1.24246	0.0157053	Yes
CCS	1.52171	0.0157245	Yes
SRRM2	0.783024	0.0157293	Yes
UBE2K	2.03861	0.0157728	Yes
PUDP	2.51439	0.0159559	Yes
GCSH	2.00705	0.0160408	Yes
TCERG1	1.66978	0.0161092	Yes
VPS53	0.817769	0.0161399	Yes
KATNAL2	1.2923	0.0161573	Yes
CLIC4	1.6553	0.0162644	Yes
FAM49A	0.792531	0.0163259	Yes
ABLIM1	1.32773	0.0163529	Yes
SNRPA	1.39322	0.0163755	Yes
NIPSNAP1	0.732003	0.0163785	Yes
CISD1	0.731634	0.0167119	Yes
OPLAH	2.16142	0.0167413	Yes
NDUFV1	0.844937	0.0167626	Yes
PRAF2	0.85039	0.016798	Yes
RASGRF1	0.40668	0.0168109	Yes
CPE	1.38514	0.0168424	Yes
ATP2A2	0.835001	0.0169103	Yes
FGB	2.39012	0.016913	Yes
ACAA2	1.3162	0.0173181	Yes
MT-ND4	0.724984	0.0173343	Yes
RAB3GAP1	0.677298	0.0173391	Yes
AGRN	1.23393	0.0173565	Yes
TOMM22	0.431599	0.0173568	Yes
AK5	0.767267	0.0174457	Yes
FSCN1	1.46211	0.0174493	Yes
EPHA4	0.815044	0.017491	Yes
EIF4A1	1.33157	0.0175048	Yes
OLFM2	0.688848	0.0175219	Yes
CAMK1D	0.866837	0.0178577	Yes
EMC3	1.4364	0.017858	Yes
GNPDA2	1.98533	0.017889	Yes
CNNM1	2.32872	0.0179181	Yes
EIF3G	1.26098	0.0179874	Yes
SLC25A23	0.760042	0.0180207	Yes
EXOC7	0.766376	0.0182047	Yes
DPY19L1	0.749032	0.0182647	Yes
PSMA7	1.29353	0.0183103	Yes
TNS3	1.75383	0.0185699	Yes
GSTO1	1.52736	0.0186633	Yes
SH3GLB2	0.846354	0.0187377	Yes
ACE	1.7396	0.0189676	Yes
TXNDC17	1.42497	0.0189676	Yes
FBL	1.61274	0.0189949	Yes
VPS29	1.57714	0.019136	Yes
PRKCD	0.623572	0.0191987	Yes
MGST1	1.38574	0.0192062	Yes
CHKB	2.37053	0.019217	Yes
TRIO	0.841914	0.0192371	Yes
BUB3	2.25104	0.0192647	Yes
NDUFB3	0.780244	0.0193097	Yes
POLDIP2	0.770186	0.0193394	Yes
HECW2	0.829037	0.0193965	Yes
C11ORF68	1.77219	0.0194313	Yes
FAM169A	1.25335	0.0194805	Yes
ATP5H	0.796816	0.0196212	Yes
ALDH2	1.3587	0.0196453	Yes
SLC25A10	0.748008	0.019714	Yes
STX1A	0.723905	0.0197281	Yes
OLA1	1.64281	0.0197764	Yes
SYT1	0.795136	0.0198352	Yes
VPS13A	0.833802	0.0198622	Yes
TTC9B	0.75434	0.0200294	Yes
EPS15	1.99516	0.0201702	Yes
PSMB1	1.22302	0.0202419	Yes
MT-CO1	0.678674	0.0203148	Yes
AP3M2	0.711597	0.0203767	Yes
SUB1	1.34779	0.020413	Yes
ARFGAP1	0.805645	0.020509	Yes
SYNGR2	1.62492	0.0205939	Yes
RPL31	0.822911	0.0206008	Yes
CRYM	1.52467	0.0206615	Yes
SMS	1.38889	0.0206822	Yes
MAOB	1.32384	0.0208706	Yes
COL4A1	1.74992	0.0208947	Yes
NAE1	1.18646	0.0209001	Yes
SLC24A2	0.811377	0.0210738	Yes
IARS2	0.84736	0.0211537	Yes
APEH	1.51364	0.0211651	Yes
HSD17B8	1.52757	0.0212038	Yes
UBA1	1.14918	0.0212893	Yes
ZADH2	0.770901	0.021322	Yes
GEMIN5	2.22394	0.0214457	Yes
TXN2	1.82878	0.0215654	Yes
SRRT	1.85975	0.0216089	Yes
KLC1	0.863619	0.0221909	Yes
DYNC1I1	0.836606	0.0222101	Yes
MAIP1	0.829825	0.022361	Yes
LAMTOR2	2.00658	0.0224589	Yes
CEP170B	0.696075	0.0225231	Yes
CDS1	0.714387	0.0225882	Yes
VAMP5	1.53424	0.0225981	Yes
PSME1	1.76907	0.0228806	Yes
PTBP2	1.30514	0.0229277	Yes
ITM2B	1.63505	0.0229667	Yes
ATP6V1H	0.877092	0.0230414	Yes
NECAP1	1.54666	0.023084	Yes
HSPA2	1.44884	0.0231315	Yes
RABEP1	0.82196	0.0232362	Yes
ATP5F1C	0.787538	0.0232899	Yes
SYN1	1.2849	0.0233421	Yes
ITPR1	0.828704	0.0233848	Yes
GNL1	0.806225	0.0233896	Yes
INPP1	1.27698	0.0234445	Yes
TNR	0.821677	0.0234976	Yes
RAB3A	0.824463	0.0235561	Yes
SORBS2	0.763988	0.0236729	Yes
RCAN1	0.737421	0.0237761	Yes
MVD	2.073	0.0238394	Yes
LMAN2	1.36702	0.0238718	Yes
SMAP2	0.849974	0.0239967	Yes
TRAPPC8	0.484686	0.0240867	Yes
TPD52L2	1.26032	0.0241339	Yes
DGKG	1.39138	0.0241387	Yes
CPSF6	1.5142	0.0242191	Yes
OPTN	0.847214	0.0243229	Yes
ERGIC1	0.720027	0.0243433	Yes
ACTR1A	1.14297	0.0244466	Yes
MEST	0.764897	0.0245381	Yes
PUS1	0.708717	0.0245843	Yes
PSMC4	1.22154	0.0246011	Yes
ADGRB2	0.609771	0.024684	Yes
PCDH1	0.784934	0.0247236	Yes
SWAP70	1.54378	0.0247356	Yes
FBXL18	0.817921	0.0247794	Yes
DRG1	1.33152	0.0249223	Yes
CENPV	1.46082	0.0249454	Yes
SLC25A12	0.789032	0.0249538	No
RAB6B	1.3156	0.024955	Yes
CPLX2	0.66677	0.024976	No
RAC3	1.1675	0.0249829	Yes
CA1	1.82226	0.0251474	Yes
MTSS1L	1.31089	0.0251621	Yes
ECI2	1.63477	0.02519	Yes
NCS1	1.34191	0.025232	Yes
ORM1	1.71437	0.0252383	Yes
PTPN23	1.23032	0.0253274	Yes
RIDA	2.36571	0.0253481	Yes
OXCT1	1.40841	0.0254016	Yes
PREPL	1.29833	0.0254529	Yes
HEXB	2.23633	0.0255165	Yes
PNP	1.9186	0.0256702	Yes
C9ORF64	1.26886	0.0256837	Yes
RAB3C	0.79353	0.0257008	No
WDR77	1.16771	0.0257017	Yes
DDAH1	1.26987	0.0257749	Yes
RBP1	1.57301	0.0259766	Yes
SH3BGRL3	1.40009	0.0260402	Yes
WDR44	1.24178	0.0260702	Yes
GDI2	1.32161	0.0261339	Yes
PDCD6IP	0.838512	0.0264061	No
TRHDE	0.763474	0.026563	No
UBL4A	0.760274	0.0266537	No
ELAVL1	1.23216	0.0267173	Yes
UGP2	1.1687	0.0268283	Yes
GSTM3	1.49278	0.0268481	Yes
VDAC3	0.844362	0.0268899	No
GPD2	0.803119	0.0269109	No
SHC3	0.713298	0.0269394	No
SOGA3	0.864492	0.0271669	No
DCX	0.810373	0.0271675	No
GCDH	1.46088	0.0271762	Yes
VAMP3	1.49106	0.0273274	Yes
GAP43	0.74158	0.0273959	No
ATP6V0D1	0.852209	0.0274811	No
NT5DC3	0.728696	0.0275594	No
SMPD3	0.613866	0.0276215	No
OPA1	0.851975	0.0276531	No
PPFIA4	0.817549	0.0276603	No
CDC42	1.1998	0.0277812	Yes
FGA	2.14338	0.0277866	Yes
TMX2	0.782068	0.0278292	No
RAP1GAP	0.831853	0.0280294	No
RPS15A	0.697887	0.0280471	No
HOMER1	0.780943	0.0282389	No
SYNM	1.85071	0.0283899	Yes
EXOC8	0.615241	0.0285945	No
WDR82	1.3146	0.0286008	Yes
FABP5	2.71018	0.0287467	Yes
NDRG2	0.832043	0.0288433	No
ADPRHL2	1.97767	0.0290507	Yes
EPN3	1.30427	0.0291849	Yes
HSPE1	1.67083	0.029253	Yes
UCHL5	0.774101	0.0297041	No
HDLBP	0.808416	0.0298661	No
GDAP1	0.844085	0.0298685	No
ACSF3	0.697527	0.0300135	No
TTYH1	0.84514	0.0302944	No
SDR39U1	0.854027	0.030331	No
LRRC8A	0.817971	0.030515	No
PTMA	1.72728	0.0305465	Yes
HIST1H1C	1.68878	0.0306215	Yes
GSTK1	0.860798	0.0307065	No
DHX9	1.19748	0.0307845	Yes
INF2	0.631863	0.0308244	No
FAM120A	0.831325	0.0308736	No
HEPACAM	1.2804	0.0309277	Yes
GOT2	0.884215	0.0309619	No
EXOG	0.752834	0.0310312	No
DHRS11	1.9787	0.0310801	Yes
PLCG1	1.76391	0.0311384	Yes
CLASP1	0.840826	0.0313022	No
SYN2	1.34867	0.031443	Yes
PPP2R5E	0.848569	0.0315363	No
MTX2	0.841295	0.0315711	No
HSDL2	1.27406	0.0316591	Yes
LMTK3	0.734826	0.0317083	No
PACSIN1	0.820015	0.0318496	No
SYT7	0.787277	0.0319229	No
ACSS1	1.22081	0.0321615	Yes
SCG2	0.695216	0.0322923	No
TNPO1	1.25711	0.0323001	Yes
LGI4	1.33068	0.0323169	Yes
MMAB	1.59826	0.0324034	Yes
TBC1D10B	0.634055	0.0324073	No
GPI	1.12626	0.0325576	Yes
GCLC	1.41344	0.0325702	Yes
PLCB1	0.809633	0.0326282	No
MCTS1	1.50961	0.0327338	Yes
MRPL3	1.56864	0.0327806	Yes
APOOL	0.81103	0.0331206	No
ANKRD46	1.50388	0.0331239	Yes
TUBA4A	0.883	0.033172	No
MPRIP	0.818687	0.0332509	No
PDE4D	0.572893	0.0338265	No
BCLAF1	1.94135	0.0338562	Yes
ARHGEF7	0.880854	0.0340105	No
AGO1	1.25664	0.0340465	Yes
SEPT11	1.20881	0.0340645	Yes
KLC2	0.76285	0.0340726	No
CLIP1	1.32849	0.0342266	Yes
EHBP1	1.52679	0.0344292	Yes
STAMBPL1	0.726262	0.0344388	No
ARHGAP21	0.802001	0.0344589	No
ANK3	0.798661	0.0344958	No
NUCKS1	2.06959	0.0346732	Yes
REEP5	0.597281	0.0348202	No
DARS2	0.831357	0.03487	No
AHNAK2	0.650042	0.0348764	No
CYFIP2	0.851168	0.0350075	No
C1ORF198	1.88807	0.0351774	Yes
ELOC	0.737548	0.0352479	No
MAP4	1.45312	0.0352635	Yes
DCAF7	1.31107	0.0355066	Yes
DMWD	0.779736	0.0355915	No
EIF3I	1.44229	0.0357158	Yes
ACAT1	1.58173	0.0358112	Yes
PRDX4	1.52387	0.0361297	Yes
TIMM50	0.839278	0.0361528	No
OGDH	0.795636	0.0363046	No
PPP3R1	1.31096	0.0363244	Yes
ERP29	1.29511	0.0363818	Yes
SNRPE	1.19392	0.0366564	Yes
ATP1A3	0.817699	0.0367266	No
VPS8	0.694069	0.0367347	No
PDXK	1.32105	0.0367557	Yes
ASL	1.48007	0.0367998	Yes
KRAS	1.35442	0.0368547	Yes
C20ORF27	1.41694	0.0372173	Yes
COPS5	1.2878	0.0373827	Yes
SNX30	0.79982	0.0374847	No
GK2	0.656996	0.0374913	No
PPP2R5D	0.889753	0.0376864	No
SLC8A1	0.835654	0.0377884	No
RPL5	0.635193	0.0378739	No
ACSL3	0.870119	0.0378872	No
CKB	1.28817	0.0380564	No
NDUFAB1	0.503163	0.0382998	No
ABHD10	1.27661	0.038349	No
MX1	1.76342	0.0384127	No
UFD1	1.32033	0.0386062	No
ASNS	0.710973	0.0386333	No
EFHD2	1.56374	0.0387143	No
SBDS	1.39167	0.0387893	No
NDUFA11	0.77977	0.0388421	No
IGHG1	1.85005	0.038934	No
GDA	1.78522	0.0390381	No
ATP5F1A	0.832301	0.0392584	No
STK39	0.85059	0.0394403	No
LRRTM3	0.471837	0.0395345	No
FH	1.24068	0.0396399	No
PPCS	1.79921	0.0396618	No
SEC13	1.37963	0.0399853	No
CPNE1	1.61996	0.040256	No
MRPS35	0.523666	0.0403607	No
EPB41L2	1.21266	0.0404562	No
NPTX1	1.227	0.0407278	No
NES	2.11771	0.0408445	No
CSDE1	0.854854	0.0409895	No
GMPS	1.50112	0.0412371	No
FLNB	1.50227	0.0414073	No
KIF3B	0.814312	0.0415138	No
CDK14	0.838422	0.0415567	No
PFDN6	0.702983	0.0415672	No
IDH3A	1.30539	0.0416077	No
ITGA7	1.5605	0.0418893	No
VAC14	0.865123	0.0419574	No
YARS2	0.862483	0.0421963	No
GRM3	0.823815	0.042431	No
PGP	1.56912	0.0424379	No
DOCK4	0.50762	0.0427053	No
PPP1CC	1.16911	0.0428067	No
NDRG4	1.19597	0.0429457	No
PEF1	2.30139	0.043	No
CDH18	0.706843	0.0431438	No
SPG7	0.794169	0.0431528	No
NECAB1	0.756722	0.0431618	No
ACBD3	1.23519	0.0432128	No
SERTAD2	0.558994	0.0432353	No
FAM213B	1.92954	0.0433292	No
PSMB2	1.29915	0.0433794	No
CACNA2D1	0.839957	0.0434973	No
GALM	1.5322	0.0436029	No
KIF5A	0.630447	0.043693	No
NIPSNAP2	0.506155	0.0437398	No
KPNA3	1.13013	0.0437884	No
BCAS3	0.841722	0.0438397	No
ATP1A2	0.866098	0.0442254	No
HERC4	0.75333	0.0444829	No
ATP6V1G2	0.751858	0.0447074	No
CAMK1G	0.794708	0.0447689	No
CDIP1	0.74837	0.0448809	No
ADD3	1.23717	0.0450531	No
FAM241B	0.804771	0.0450534	No
GABRB3	0.747842	0.0451672	No
RAB18	0.895045	0.0452731	No
PUF60	1.57219	0.0452773	No
CLTC	0.838002	0.0453037	No
PSAP	1.69697	0.0456375	No
SRSF2	1.32044	0.0456609	No
SPTBN4	0.77252	0.0457038	No
PARK7	1.97244	0.0457752	No
NCKAP1	0.882647	0.046036	No
GPD1	1.44881	0.0460573	No
SRCIN1	0.837554	0.0461945	No
SNCB	1.58126	0.0462215	No
MYO5A	0.871003	0.0462962	No
RASGRF2	0.809547	0.0462971	No
DNAJC3	0.61088	0.0465537	No
TSC2	0.812454	0.0465951	No
BASP1	1.49273	0.0469439	No
CIT	0.838093	0.0471618	No
RAB27B	1.46957	0.0471873	No
ACSBG1	1.29922	0.0472776	No
MAP2K4	0.836546	0.0473673	No
SRR	1.45082	0.0473779	No
NARS	1.2802	0.0474187	No
REEP2	0.80524	0.0474541	No
COQ6	0.473546	0.0475201	No
TIMM44	0.824777	0.0475876	No
PDK1	0.861865	0.0476143	No
DGKQ	0.760041	0.0478956	No
ADD2	0.881479	0.047949	No
CYB5R1	0.760824	0.0480456	No
AP2B1	0.861363	0.0480741	No
NAMPT	1.43943	0.0480996	No
LMO7	0.571073	0.048117	No
SNX7	0.71479	0.0487992	No
NCALD	0.787362	0.0489571	No
SCN2B	0.790633	0.049012	No
HAGH	1.62288	0.0490234	No
XPNPEP1	1.19157	0.0491462	No
TRNT1	1.22868	0.0492221	No
DHX30	0.780424	0.0494589	No
CBR4	1.29992	0.0494871	No
PSMA3	1.19806	0.0495777	No
ME1	1.34264	0.049599	No
SLC2A13	1.36681	0.0496618	No
TBCB	1.72998	0.0496909	No
CDC42EP4	1.41355	0.049717	No
LMNA	1.27905	0.0497266	No
CHCHD6	0.758211	0.0499352	No
KIFAP3	0.859981	0.0500237	No
SLC8A2	0.807479	0.05059	No
CMAS	1.26438	0.0506675	No
TFG	1.32749	0.0507515	No
ADCYAP1R1	1.93576	0.0508661	No
PIK3R1	1.3929	0.0511131	No
TUBB3	0.833306	0.0512026	No
YWHAE	1.30604	0.0514463	No
PTP4A1	1.14415	0.0516741	No
LRRC7	0.493975	0.0519154	No
AP3S1	0.846172	0.0520057	No
IFT27	1.42057	0.0520777	No
RAB35	0.835784	0.0522494	No
GPD1L	1.24673	0.052304	No
ABCB8	0.756658	0.0524505	No
ADAM23	0.807615	0.0531158	No
PTPRN2	0.77506	0.0531702	No
ARHGAP5	0.818936	0.0531927	No
RTCB	1.23117	0.0532587	No
TIAM2	0.801775	0.0534166	No
POR	1.15386	0.0535255	No
CSNK2A2	0.863829	0.0539589	No
BCR	0.846416	0.0540438	No
PIK3C3	0.827372	0.054184	No
ESYT2	0.867267	0.0543265	No
NEO1	1.16461	0.0543493	No
RAPGEF2	0.871479	0.054536	No
FHIT	1.9884	0.0546765	No
PTCD3	0.691723	0.0547929	No
PRPSAP1	1.17834	0.0548466	No
CACNA2D3	0.859198	0.0549937	No
GART	1.28487	0.0550288	No
SNCG	1.79097	0.0550549	No
COX6C	0.520173	0.0552572	No
LYSMD2	1.48049	0.0554106	No
PGS1	0.632947	0.0562095	No
GABBR1	0.832201	0.0562233	No
GRM2	0.728627	0.0564355	No
RBSN	0.855894	0.0569016	No
PA2G4	1.25703	0.0575069	No
SLC25A40	0.649039	0.0575789	No
HIST1H4A	1.33916	0.0577446	No
PURB	1.21439	0.0578259	No
NCBP1	0.648007	0.0581282	No
USMG5	0.835536	0.0584742	No
SYTL2	0.624062	0.0585876	No
SLC16A7	0.71528	0.0590723	No
MAPRE1	1.14144	0.0591591	No
CSK	1.25508	0.0591633	No
LRRTM4	0.687102	0.0591987	No
PTPN11	1.30204	0.0594748	No
RPL38	1.39171	0.0594811	No
PTBP1	1.30542	0.0595231	No
STMN1	1.56069	0.0595267	No
KCNA2	0.74774	0.0596366	No
SKP1	1.23541	0.0600615	No
SNTB2	1.18364	0.060123	No
GSTT1	0.481828	0.0601942	No
VAPB	0.826197	0.0602983	No
CHDH	1.38824	0.0604697	No
ARMC9	1.97571	0.0604766	No
RGS6	0.844588	0.0605405	No
MVP	0.594299	0.060602	No
ATL1	0.840389	0.0606867	No
AIDA	1.30453	0.0610315	No
AK2	1.84127	0.0610447	No
ACOT9	1.16144	0.0613046	No
PFN2	1.39953	0.0618169	No
PIP4K2C	0.854997	0.0618424	No
HINT1	1.85745	0.0621756	No
SEC14L2	1.35719	0.0623764	No
PPM1E	0.806804	0.0625273	No
TJP1	1.21479	0.0625783	No
AGT	1.47579	0.062726	No
CAB39	1.11054	0.0627644	No
APBB1	0.788385	0.0629043	No
TARSL2	1.19296	0.0630822	No
DIP2B	0.805947	0.0631732	No
CAPN2	1.25736	0.0632743	No
PLEKHO2	1.39062	0.0632902	No
PRKAG1	1.1485	0.0634157	No
CKMT2	1.44151	0.0635783	No
KCNQ2	0.81663	0.0637224	No
VPS11	0.827019	0.0637347	No
RBBP4	2.18592	0.0638935	No
RTKN2	0.637474	0.0639388	No
MTURN	1.27573	0.0641453	No
TPP2	0.749733	0.0649187	No
RMDN1	1.28757	0.0649313	No
PPP6R2	0.856394	0.065093	No
PICALM	0.859358	0.0652083	No
VCAN	1.41508	0.0653064	No
ZYG11B	1.19234	0.0655762	No
DLGAP3	0.728505	0.0661564	No
RASAL1	0.783253	0.066277	No
GRIPAP1	0.83387	0.0663025	No
RPS3A	0.78011	0.0664019	No
HECTD4	0.825425	0.0666897	No
HSPB11	0.421521	0.0672689	No
MAST3	0.735865	0.0675687	No
GLMN	0.854601	0.0678316	No
CYP46A1	0.786806	0.0678788	No
IARS	0.831735	0.0680453	No
NPTXR	1.45285	0.0680522	No
COL6A1	1.57588	0.0680651	No
DNAJC11	0.834782	0.0680918	No
BAG6	0.895695	0.0681753	No
PRKAB2	1.21469	0.0681816	No
AVL9	0.828274	0.0683055	No
TAOK2	0.715499	0.0684667	No
PRKAR2A	1.16996	0.0685174	No
TANC2	0.837779	0.0685498	No
NUDC	1.32355	0.0691597	No
RUVBL2	1.15846	0.0693884	No
MRPL19	0.753756	0.0694946	No
NT5E	0.78791	0.0696149	No
ARFGAP2	0.810652	0.0696603	No
C16ORF58	0.844055	0.0697755	No
ARHGEF11	0.832082	0.0698986	No
GRM1	1.34401	0.0702398	No
SRPRB	1.16237	0.0702464	No
MAPRE3	0.792192	0.0703121	No
CD200	0.795449	0.0704559	No
CISD2	1.2208	0.0706651	No
MYCBP2	0.627958	0.0707284	No
HSPA8	1.20233	0.0707977	No
VSNL1	1.14796	0.07087	No
DOCK7	0.677662	0.0709526	No
SCN2A	0.654704	0.0711101	No
CDK5	0.862672	0.0715177	No
CADPS	0.868908	0.07206	No
CDC5L	1.94356	0.0722155	No
CFL1	1.23605	0.0724733	No
tr|H0Y858|H0Y858_HUMAN	1.4911	0.0728163	No
GNAQ	1.12104	0.0731624	No
HINT3	1.15087	0.0733064	No
SCAMP1	0.789025	0.0733145	No
SNX2	1.15753	0.073364	No
WDR45	0.790547	0.0739247	No
SNRPD2	1.22028	0.073949	No
TMX3	0.855996	0.0740834	No
DAZAP1	1.73322	0.0741206	No
HSD17B11	0.713334	0.0741633	No
CCAR2	1.86094	0.0742764	No
CCDC51	0.81102	0.0743181	No
YOD1	1.66236	0.0743935	No
NPEPPS	1.10638	0.0744082	No
EMC7	0.781576	0.0744949	No
PPP6R3	1.49723	0.0747056	No
MTCH2	0.840697	0.0748469	No
RFTN2	1.3591	0.0750201	No
SDC3	1.72711	0.0751972	No
MTHFD1	1.15044	0.0755435	No
MUL1	0.627647	0.0755642	No
GPRC5B	1.49546	0.0757449	No
SEPT7	1.13651	0.0758382	No
IQSEC1	0.857423	0.0759061	No
HMOX2	0.827872	0.0760006	No
HSPH1	1.206	0.0765711	No
TOMM40	0.84587	0.076756	No
PLD3	1.30965	0.0768439	No
CBX3	1.59267	0.0768613	No
PPP3CB	1.22544	0.0768703	No
HSD17B4	1.18095	0.0769256	No
SEC23IP	0.728905	0.076952	No
TRPV5	1.87093	0.077337	No
NQO2	2.27366	0.0773827	No
RETREG2	0.809452	0.0774964	No
CYB5R3	1.14791	0.0780051	No
SNX12	1.29115	0.0780486	No
C16ORF70	0.823352	0.0781501	No
PARP1	1.21443	0.0783334	No
COPS7B	1.28503	0.0785252	No
MPC2	0.761826	0.0785876	No
GNB5	0.854957	0.0788157	No
PXK	1.29725	0.0791342	No
MARK4	0.834437	0.0791468	No
DAG1	1.2433	0.0792014	No
KYAT1	1.36344	0.0793397	No
PPP5C	1.36788	0.0793733	No
PANK2	1.27173	0.0793995	No
ADCY5	0.778928	0.0795279	No
MRPS24	0.677863	0.0795426	No
BLOC1S2	1.39089	0.0797638	No
EPHX2	1.4082	0.0798475	No
C6ORF136	0.817305	0.0799214	No
RABGEF1	0.858519	0.0800084	No
TRAPPC3	1.14639	0.0804544	No
SERPINA3	1.67339	0.081355	No
NUP98	0.794939	0.0814745	No
FBXL20	0.832123	0.0816375	No
PCBP2	1.13321	0.0817044	No
MBOAT7	0.855458	0.0819589	No
ALCAM	1.20955	0.0820183	No
RARS	0.84193	0.0821717	No
PNPT1	0.54708	0.0822428	No
FBXO41	0.731268	0.0822431	No
MAL2	0.811649	0.0826927	No
DEK	1.50318	0.0827689	No
CUL2	0.90158	0.0829928	No
EARS2	0.825064	0.0830258	No
RDH11	0.881721	0.0830732	No
PSPC1	1.20907	0.083265	No
KIAA1211L	0.801798	0.0839625	No
PPP2R2D	1.28301	0.0839781	No
CDK18	1.27935	0.0845672	No
PIGK	0.841724	0.0847605	No
MFSD4A	1.38948	0.0850264	No
PSD	0.736351	0.0852812	No
BAIAP2	0.829339	0.0853511	No
ELOB	1.26044	0.0856468	No
ABCD3	0.79962	0.0857983	No
IVD	1.23315	0.0858226	No
HTT	0.878234	0.0860981	No
SBF1	0.897813	0.0862509	No
THNSL1	0.85208	0.0864025	No
OSBPL2	0.881764	0.0865003	No
BRSK1	0.752947	0.087202	No
BANF1	1.30718	0.0872248	No
CADPS2	0.834067	0.0872548	No
SPTBN2	0.867412	0.0873346	No
GANAB	1.19638	0.0874307	No
GAD2	0.801582	0.0875411	No
CUL3	0.893291	0.0877953	No
CRTAC1	1.59652	0.0878361	No
KCTD8	1.16065	0.0879484	No
AP1B1	0.897622	0.0879673	No
SAMHD1	1.41164	0.0881651	No
CNTN4	1.23429	0.0882839	No
UCHL3	1.2458	0.0883971	No
NID2	1.32635	0.0884793	No
MAP6D1	1.26807	0.0885264	No
EIF4A2	1.23178	0.0889019	No
BAX	1.32794	0.0889616	No
CYP4X1	0.753077	0.0891687	No
GNA13	1.20811	0.0894898	No
COASY	1.13977	0.0901336	No
AKAP7	0.671848	0.0903376	No
ECPAS	0.808338	0.0904241	No
ECH1	1.2966	0.0909196	No
ATL3	1.25345	0.0909433	No
IAH1	1.28246	0.0910045	No
SEC24B	0.878525	0.0911573	No
CS	0.884435	0.0911828	No
CRYZ	1.37216	0.0914958	No
NPLOC4	1.25822	0.091587	No
SYNPR	1.25202	0.0917017	No
LANCL1	1.14619	0.0917494	No
LZTS1	0.666013	0.0918319	No
SNRPA1	1.3295	0.0919022	No
ACOT13	1.38072	0.0923487	No
TMEM160	0.402527	0.0924949	No
AGFG2	0.806366	0.092699	No
ATG9A	1.13938	0.0930009	No
ATP6V1B2	0.906977	0.0935477	No
SUGT1	1.22164	0.093672	No
IRS2	1.64647	0.0937158	No
NT5C2	1.28944	0.0937569	No
VPS51	0.895511	0.0937764	No
NCDN	1.11721	0.0940294	No
PPM1F	1.1988	0.0946104	No
SRP72	0.688877	0.0946227	No
COX7A1	0.790698	0.0946879	No
MT-CYB	0.785382	0.0955327	No
TAGLN3	0.834645	0.0961215	No
MPI	1.61983	0.0962992	No
KPNA6	1.33977	0.0965249	No
SRM	1.40845	0.0966258	No
FGG	1.80225	0.0966357	No
PISD	0.784831	0.09691	No
SMYD3	0.804353	0.0969607	No
SSPO	1.4361	0.0973526	No
XRCC6	1.13888	0.0974247	No
FBXL16	0.867825	0.0974832	No
SYNGR3	0.813489	0.0976591	No
RAB3D	0.826635	0.0978905	No
CST3	1.32513	0.0981062	No
NDUFC2	0.800561	0.0983154	No
EIF3D	1.13492	0.0989778	No
A2M	1.24877	0.0990633	No
SNRNP200	1.58213	0.0997071	No
CD99L2	0.850404	0.0997596	No
PLEKHA6	1.48994	0.0997683	No
SLC39A12	1.45531	0.0998806	No
C16ORF45	1.26348	0.0998977	No
CAMK1	0.824279	0.10045	No
HPCAL4	1.22586	0.100965	No
C2CD2L	0.896413	0.100975	No
FASN	1.11296	0.100989	No
LARS2	0.763843	0.101056	No
PRMT5	1.17719	0.101061	No
SLC12A5	0.79302	0.101074	No
LRSAM1	0.861068	0.101205	No
CAMK2B	0.897749	0.101271	No
PLEC	1.31452	0.101447	No
ILF3	1.18898	0.101487	No
LIN7C	1.2	0.101703	No
SLC30A9	0.878515	0.101954	No
DNAJA3	0.866399	0.102498	No
ACSL6	0.829168	0.102505	No
RAB9B	1.44939	0.103382	No
TSC22D4	0.696166	0.103425	No
FMR1	1.64325	0.103461	No
TPRG1L	1.15367	0.103581	No
ANXA6	0.860125	0.103618	No
TMX1	0.442219	0.103758	No
FAM81A	0.814633	0.103952	No
FAM131B	0.808827	0.10399	No
RIMS2	0.625579	0.104085	No
VPS26A	1.13255	0.104196	No
DDX1	1.13704	0.104521	No
STRN	0.891587	0.104626	No
ANKRD29	1.22032	0.104657	No
LRRC57	0.848334	0.10466	No
AP2A2	0.868044	0.104709	No
HTRA2	1.17833	0.10475	No
PTPRF	0.71302	0.10507	No
CLTCL1	0.708966	0.105612	No
UPF1	1.09812	0.105886	No
APOD	1.30669	0.106135	No
ARPC5	1.27385	0.106649	No
EHD4	1.80139	0.106797	No
AKAP9	2.32573	0.10693	No
HARS	1.15935	0.107196	No
MRPS27	0.653646	0.107846	No
RBM39	1.25325	0.107952	No
ARL15	0.828812	0.10824	No
SNX5	1.14589	0.108311	No
ATP5F1B	0.915737	0.108391	No
CSE1L	1.31631	0.108432	No
TOLLIP	0.8342	0.109065	No
DCLK2	0.888383	0.109079	No
HSPA5	1.33524	0.109182	No
PLXNC1	0.731381	0.109319	No
UVRAG	0.852711	0.109389	No
COX7C	0.611401	0.109411	No
ERH	1.7634	0.10957	No
PSMD5	1.15576	0.109906	No
RNF123	0.78886	0.110201	No
KIF21A	0.850712	0.110261	No
DCTN1	0.893884	0.110462	No
ARF5	1.17845	0.110892	No
DLG1	1.14325	0.110902	No
LGI1	0.88112	0.111713	No
SCN3B	0.826849	0.111748	No
NOL3	1.21135	0.112352	No
IPO5	0.911537	0.112556	No
XPOT	1.25791	0.112911	No
DDB1	1.13415	0.112912	No
AP1M1	0.890027	0.11294	No
NAA30	0.675069	0.113147	No
BCS1L	0.880604	0.113208	No
HSD17B12	0.843953	0.113217	No
ABCA2	0.655905	0.11379	No
CUL1	0.897678	0.113792	No
AASDHPPT	1.42232	0.113878	No
SEPT5	0.86661	0.113902	No
NAP1L4	1.1065	0.114197	No
LRRC59	0.859926	0.114397	No
EEF2	1.11786	0.114461	No
SLC6A11	1.21326	0.114818	No
RDH14	0.865981	0.11534	No
CACYBP	1.28429	0.116302	No
MAPK8IP3	0.880586	0.116615	No
ALDH3A2	1.16345	0.116907	No
DNAJC5	0.807504	0.117025	No
MAP7	1.56043	0.117311	No
PHYHIPL	1.44697	0.117333	No
SYNJ1	0.885082	0.117341	No
TOR1A	0.840417	0.117988	No
FN1	1.36033	0.118807	No
CALR	1.27529	0.118827	No
IQSEC2	0.895105	0.11912	No
PRPF6	0.818815	0.1199	No
ARHGAP32	0.870053	0.120225	No
WDR61	1.13761	0.12025	No
LYNX1	0.526369	0.120312	No
CARS	1.16961	0.120956	No
UBE3B	0.780407	0.121083	No
ALDH1B1	1.58662	0.121373	No
TCF25	1.33073	0.12143	No
PSMB7	1.25328	0.121776	No
PABPN1	1.24435	0.12202	No
PODXL	1.73326	0.122074	No
GDAP1L1	0.797465	0.122517	No
NCEH1	0.898146	0.122518	No
UNC45A	1.21073	0.122946	No
SNCA	1.54677	0.123474	No
NCL	1.20113	0.124165	No
SLC4A4	0.851367	0.124256	No
CARS2	1.31153	0.124655	No
KPNA1	1.26003	0.125041	No
GABBR2	0.813357	0.125118	No
ATAD1	0.869367	0.125155	No
UTRN	1.27746	0.125294	No
GNAZ	0.913143	0.125377	No
CCDC127	0.867506	0.125802	No
DNAJC30	0.769578	0.12602	No
CDC37	1.20746	0.126036	No
NFASC	0.908929	0.12604	No
CDH13	0.829478	0.126343	No
RMDN3	0.905648	0.126588	No
PNPLA8	0.87029	0.12672	No
SHOC2	1.34724	0.126803	No
GRIN1	0.842961	0.127011	No
SNX4	0.883034	0.127147	No
BCKDK	0.716505	0.127421	No
DNM2	0.868504	0.127431	No
RAP1A	1.15043	0.127632	No
ATG5	0.882452	0.127988	No
ARPC1A	0.87834	0.127998	No
SEPT3	1.13959	0.128443	No
SV2B	0.72488	0.128753	No
CORO1B	1.09624	0.12879	No
PFDN4	1.17787	0.128846	No
VAMP2	0.834014	0.128874	No
HBA2	1.6487	0.129157	No
MPP1	0.859895	0.129634	No
WASF1	0.861807	0.129735	No
AP3M1	0.673181	0.129963	No
BCAT1	1.27095	0.129995	No
NXN	1.46536	0.130108	No
DNAJA2	0.868434	0.130659	No
PITPNB	1.17434	0.130715	No
PRKAR1B	0.83215	0.131449	No
TMEM65	0.830804	0.131979	No
TUBB	0.899613	0.132129	No
MGST2	1.2269	0.13237	No
NAXE	1.2455	0.132432	No
TMEM11	0.766773	0.132658	No
EIF2B3	1.15293	0.132758	No
ATG4B	1.29643	0.132977	No
TTYH2	1.34534	0.133678	No
TPM1	1.19555	0.133752	No
GRIA1	0.823892	0.133784	No
DDRGK1	1.17639	0.133834	No
RPS2	0.853105	0.133926	No
PMVK	1.10375	0.134682	No
VWA8	0.770687	0.13593	No
HOMER2	0.714069	0.135979	No
ETF1	1.1072	0.136021	No
TRIM3	0.915136	0.13633	No
RMND1	0.881211	0.137268	No
TMEM33	0.884568	0.1374	No
RHOB	0.516769	0.137535	No
FMN2	0.851169	0.137857	No
ENDOD1	1.15811	0.138029	No
NAPA	0.934229	0.138189	No
ACAN	1.32803	0.138241	No
GOT1	1.1045	0.138832	No
UBA2	1.15141	0.139053	No
USP14	1.16054	0.13941	No
SPON1	1.68916	0.139736	No
FERMT2	1.16802	0.140249	No
SNRPD3	1.15665	0.140276	No
CLEC2L	0.644436	0.140819	No
NLN	0.818783	0.141936	No
PRKCSH	1.14962	0.142002	No
NSF	0.916895	0.142011	No
TRA2A	1.20982	0.14262	No
PSMD4	1.11505	0.142662	No
CIAPIN1	0.770507	0.143081	No
COMTD1	0.627346	0.143547	No
CSPG5	0.841595	0.143692	No
GRIN2A	0.795548	0.143806	No
SVOP	0.579511	0.14425	No
CA4	0.783968	0.144382	No
YJEFN3	0.617533	0.144695	No
SCCPDH	0.846055	0.14536	No
FAM120B	0.790858	0.145503	No
SURF4	0.880474	0.145809	No
NDRG3	0.888659	0.146	No
RAB11FIP5	0.888792	0.146131	No
RPA2	0.786409	0.146594	No
HNRNPH3	1.10977	0.146958	No
COPE	1.12711	0.146959	No
NUP107	1.34063	0.14701	No
TLN1	1.27627	0.148484	No
TMEM205	1.26944	0.148593	No
ROMO1	0.831877	0.148692	No
P4HB	1.11851	0.149884	No
LANCL2	0.855789	0.150806	No
GPAA1	0.743347	0.150816	No
STAT1	0.848304	0.151081	No
API5	1.14329	0.151467	No
MLC1	1.19185	0.151514	No
MOXD1	1.26755	0.151709	No
RYR2	0.863442	0.151864	No
ULK1	0.65899	0.151911	No
PIK3CA	0.733807	0.152208	No
GGT7	0.86032	0.152429	No
CDIPT	0.900275	0.1532	No
SDHB	0.904889	0.154209	No
DBN1	0.901104	0.154355	No
ABI2	0.868466	0.154403	No
GAMT	1.44917	0.154672	No
ANKMY2	0.849331	0.154768	No
ATG7	1.09897	0.154787	No
LYRM4	0.846742	0.154792	No
SEC23A	0.896248	0.155307	No
DYNLT3	0.747903	0.155371	No
CRBN	0.786017	0.15554	No
TXNRD2	0.794839	0.155589	No
SYP	0.852357	0.155664	No
AMIGO1	0.787182	0.155931	No
MRPL37	2.41491	0.156031	No
SRSF1	1.14876	0.157782	No
GPSM1	0.710644	0.158144	No
IGSF8	0.899098	0.158616	No
SLC12A2	0.841683	0.158699	No
DPP10	0.87431	0.158771	No
FBLL1	1.28073	0.15893	No
ENTPD3	1.23114	0.159053	No
DMD	1.24634	0.159686	No
HSPBP1	1.19409	0.160024	No
MUC4	0.400352	0.160101	No
APPL1	1.23694	0.160128	No
GRPEL1	1.19316	0.160322	No
VPS4A	0.927979	0.160328	No
YKT6	1.12808	0.160496	No
COPB2	1.14131	0.160607	No
ZC3HAV1	1.34095	0.161495	No
LZTFL1	0.896063	0.161723	No
EPHB2	0.857454	0.162428	No
PFKM	1.10984	0.162586	No
COMT	1.2817	0.162783	No
CACNB3	0.793057	0.163115	No
BRI3BP	0.684526	0.164409	No
DIRAS2	0.871429	0.164709	No
SULT4A1	1.16088	0.164766	No
RHEB	0.873397	0.164854	No
SFXN3	0.836918	0.165402	No
RPS3	0.912603	0.166025	No
PTK2	0.905126	0.166052	No
PI4KA	0.892235	0.16618	No
MECP2	1.16473	0.16622	No
CTTNBP2	1.72532	0.166445	No
OPCML	0.904024	0.166472	No
MAP1S	0.901419	0.166719	No
MRPS25	0.614156	0.166721	No
SDCBP	0.879068	0.166772	No
TMEM177	0.779516	0.166861	No
SHISA7	0.674327	0.167157	No
STAM	0.887755	0.167456	No
TSN	1.11503	0.167944	No
SHANK1	0.834328	0.168295	No
SART3	1.18415	0.168329	No
NRCAM	0.896946	0.168517	No
SLC9A1	0.8477	0.168566	No
HBD	1.29485	0.168992	No
ATCAY	0.85533	0.169553	No
DYNC1I2	1.23687	0.170018	No
PDP1	0.8345	0.170021	No
OTUD6B	0.72597	0.170354	No
UBR1	1.2448	0.170626	No
NPC1	0.770889	0.171172	No
PPP2R2A	1.1494	0.171264	No
GDI1	1.14038	0.172288	No
DDI2	1.48937	0.172519	No
CCDC136	0.854218	0.172545	No
PPP1R12A	0.83714	0.172649	No
ITGB4	1.24963	0.172658	No
TRAPPC9	0.77027	0.172728	No
NEDD4L	0.804094	0.172854	No
ATRN	0.770104	0.172919	No
KCMF1	1.17094	0.173126	No
YWHAZ	1.09833	0.173905	No
NDUFS4	1.35384	0.174264	No
VTA1	0.894278	0.174346	No
UGGT1	0.898405	0.174361	No
KCND3	0.794886	0.174419	No
KCNA4	1.18895	0.174768	No
KPNA4	1.14858	0.17477	No
TUBB2A	0.779271	0.175247	No
KLC4	1.23949	0.17541	No
CAND2	0.758981	0.17568	No
MYO18A	0.880045	0.175923	No
LAMA5	1.31566	0.17683	No
MTCH1	0.87184	0.177277	No
FARSA	0.797921	0.177372	No
ARHGAP31	0.875189	0.177518	No
NAPEPLD	1.24781	0.177533	No
ATL2	1.1416	0.178583	No
DLG3	0.872742	0.178869	No
TPPP	0.914311	0.17977	No
TSPAN15	1.34795	0.179806	No
LACTB	0.71453	0.180066	No
ARL6IP5	0.913173	0.180318	No
HNRNPR	1.13884	0.180776	No
SV2A	0.884209	0.180815	No
SMC1A	1.11804	0.180825	No
CNTNAP4	0.811768	0.181299	No
ACBD7	1.55132	0.181676	No
HSPA13	0.908409	0.182344	No
EIF3F	1.11808	0.182438	No
PSMB5	1.15233	0.182707	No
PABPC1L2A	1.17678	0.182974	No
MROH1	0.877577	0.183098	No
AIFM3	1.28966	0.183282	No
SLC1A4	1.14096	0.184164	No
SLK	0.881131	0.184217	No
SERPINI1	1.4112	0.184479	No
RPS25	1.23696	0.185583	No
PSMD14	1.22956	0.18655	No
ERLIN2	1.19086	0.186767	No
NCOA7	1.33668	0.186861	No
PDZD8	0.689328	0.186875	No
GFM2	0.76604	0.18698	No
SF3B3	1.10329	0.187235	No
AQP4	1.20672	0.187312	No
USP5	0.931729	0.187383	No
ARHGAP35	0.883679	0.187761	No
INA	0.833732	0.187885	No
EPB41	1.32823	0.188063	No
NCAN	0.794702	0.188209	No
CNOT1	1.15117	0.188591	No
SGIP1	0.895385	0.189325	No
HNRNPA3	1.20663	0.189635	No
ERC2	0.870432	0.189755	No
UPF2	1.24553	0.189874	No
KIF2A	0.920662	0.190172	No
MAP7D1	0.786514	0.190502	No
CC2D1A	1.09895	0.190703	No
VAMP1	0.862729	0.19081	No
HDHD3	1.76289	0.191969	No
ALDOA	1.31312	0.19197	No
RAP1GAP2	0.871421	0.191978	No
AUH	1.14235	0.192128	No
ATXN2L	0.735112	0.192701	No
PACSIN2	1.18079	0.192978	No
GNAS	1.08954	0.193175	No
ETFA	1.1705	0.193259	No
RPS11	0.757805	0.193327	No
COPZ1	1.15939	0.193585	No
SQOR	1.32734	0.193717	No
CAP1	1.07852	0.194308	No
CFL2	1.17639	0.19483	No
NAA15	0.800353	0.194847	No
TLL2	0.461997	0.195032	No
RPL35A	0.830067	0.195275	No
CALB1	1.39407	0.195505	No
SMU1	1.19045	0.195836	No
PDCD4	1.24586	0.196272	No
PDE1C	0.828097	0.198123	No
TRIM25	1.20207	0.198499	No
S100B	1.25612	0.198571	No
ADAP1	0.808987	0.198608	No
UCHL1	1.10664	0.198883	No
LTN1	0.719684	0.198922	No
PRKAA1	1.16863	0.199075	No
NBEA	0.900774	0.199371	No
PDE1A	1.12524	0.199374	No
ZW10	0.832761	0.199645	No
MYO1C	0.776523	0.200062	No
PLCL1	0.678825	0.200101	No
SACM1L	0.922187	0.200826	No
TST	1.22316	0.201353	No
CCDC90B	1.40798	0.201357	No
RAB8B	1.13835	0.20177	No
MRPL17	0.791676	0.201839	No
CABLES1	1.24078	0.20199	No
MYH10	0.898255	0.202052	No
PMPCA	0.888612	0.202188	No
SKIV2L	1.26375	0.203152	No
ARFGEF1	0.829386	0.203233	No
QTRT1	1.51606	0.20338	No
CAPNS1	1.12621	0.20396	No
GUK1	0.889137	0.204143	No
WDR37	0.932734	0.204518	No
CHMP7	0.89397	0.20465	No
MGLL	0.901965	0.20484	No
TRAPPC12	0.889086	0.204891	No
CSNK2B	0.869254	0.205372	No
SLC6A7	0.754572	0.206252	No
BSG	0.896393	0.206477	No
UMPS	0.839752	0.207236	No
ASNA1	1.07878	0.207562	No
RGS7BP	0.763473	0.207993	No
PURG	0.858574	0.208004	No
SLC7A5	0.662655	0.209241	No
ATG3	1.0977	0.209387	No
EIF2B4	1.27173	0.20939	No
FAM171B	1.23616	0.20985	No
RALGAPB	0.838905	0.210353	No
UBXN1	1.15499	0.211298	No
ACOT7	1.2268	0.212008	No
CAMK2G	0.894281	0.212199	No
USP10	0.885026	0.212327	No
EXOC1	0.905323	0.212641	No
COPS3	0.94561	0.212663	No
AARS2	0.672746	0.21303	No
L2HGDH	0.849986	0.213255	No
TUBA8	0.861486	0.213348	No
TJP2	1.30817	0.213628	No
FAM120C	1.18434	0.213859	No
HS1BP3	0.809165	0.214263	No
RPL10	0.891411	0.214692	No
PCBP1	1.11382	0.215042	No
NTRK2	0.710695	0.215099	No
CMPK1	1.08668	0.215666	No
ACTR2	1.08384	0.215788	No
SSB	1.13646	0.215929	No
BRK1	0.631393	0.216495	No
PRKCG	0.828409	0.216761	No
PGAP1	1.41788	0.217897	No
PCSK1N	0.726834	0.218063	No
STAT3	1.23107	0.218773	No
TUSC2	0.834345	0.218991	No
RNF170	0.678727	0.219382	No
ATP8A2	1.15815	0.219574	No
PITPNA	1.22984	0.219867	No
CDH6	1.27978	0.220802	No
EXOC5	0.880786	0.220815	No
WASL	1.18436	0.220848	No
EMD	0.779648	0.221318	No
LETMD1	0.849478	0.221594	No
ADCY9	0.66284	0.221622	No
POLR2E	1.42041	0.222593	No
SLC3A2	0.916805	0.222753	No
CD47	0.868383	0.222946	No
TROVE2	1.13522	0.223212	No
SEC24C	0.905452	0.224652	No
CKAP4	0.882697	0.224938	No
RPL29	1.14569	0.225743	No
NUCB1	1.20444	0.226088	No
CPNE4	1.25308	0.226929	No
APLP1	1.16985	0.22805	No
GAN	0.794991	0.228253	No
STRAP	1.14747	0.228463	No
RAB21	1.09688	0.229283	No
RPL30	0.899132	0.229492	No
UBA5	1.16662	0.229817	No
RASA1	0.894984	0.230752	No
TIMM8A	0.842989	0.230803	No
RBM8A	1.25786	0.231124	No
RHOT1	0.887254	0.231942	No
FAM98A	1.25512	0.232179	No
RUFY1	1.1842	0.232287	No
LMNB1	1.17729	0.232384	No
HP1BP3	1.14801	0.232849	No
PREX1	1.28094	0.233421	No
AP1G2	1.24458	0.233634	No
EFNB3	1.26349	0.233791	No
DNAJA1	1.10395	0.233806	No
RAP2C	0.812164	0.234514	No
DAAM2	0.869827	0.234849	No
EMC1	0.850651	0.234953	No
GNA11	1.11707	0.235499	No
MARS	0.884381	0.235797	No
TBC1D13	1.13203	0.23599	No
STARD10	1.70993	0.236212	No
EDF1	1.22948	0.236396	No
CMTM5	1.25966	0.236475	No
MTMR10	1.17711	0.236732	No
YWHAB	1.12454	0.236989	No
SPECC1	0.879847	0.237172	No
TFCP2	0.882466	0.237205	No
D2HGDH	1.23981	0.237333	No
LY6H	0.857147	0.237401	No
WDR48	1.23492	0.237454	No
FIS1	0.910066	0.237818	No
CNTNAP2	0.895449	0.238038	No
H1FX	1.1808	0.238904	No
USO1	0.932664	0.239421	No
FAIM2	0.850025	0.239574	No
STUB1	1.0968	0.240718	No
LSM14B	1.39002	0.240772	No
PPIL1	1.22031	0.241175	No
C3	1.25588	0.241179	No
SNX9	0.768447	0.241584	No
STOML2	0.89624	0.241862	No
LMNB2	1.09479	0.242956	No
SIPA1L1	1.31654	0.243073	No
SCFD1	0.90488	0.244727	No
CHN1	0.903701	0.24529	No
FTO	1.29977	0.245549	No
DIS3L2	0.880197	0.246185	No
MDH2	1.16527	0.246195	No
SSR3	0.852983	0.246358	No
ANLN	1.32926	0.246626	No
IGBP1	0.794696	0.247869	No
SEC22B	1.07408	0.2482	No
SAMM50	0.823731	0.248979	No
SNX6	1.08029	0.249167	No
SDHA	1.09104	0.249203	No
MCCC1	1.17711	0.249482	No
ALDH5A1	1.16692	0.249645	No
ECT2L	1.37774	0.250233	No
RAP2B	1.12672	0.250254	No
SNTB1	1.23809	0.250432	No
DDX49	0.757976	0.250462	No
IGHM	1.79928	0.250622	No
SYT3	0.897775	0.250712	No
UBR4	0.905197	0.250793	No
CD82	1.28629	0.251641	No
H2AFY	1.21443	0.25202	No
SYT11	1.10166	0.252058	No
CROCC	1.42196	0.252259	No
HNRNPC	1.11193	0.252265	No
USP7	0.897722	0.252911	No
GTF2I	1.11692	0.253171	No
ATP6V1A	0.928612	0.253347	No
SH3KBP1	0.890483	0.25373	No
SCN1B	0.823898	0.253758	No
TMPO	1.18653	0.254559	No
ELMO1	0.784602	0.254903	No
ACTR3	1.0829	0.255884	No
TIMM29	0.862649	0.256418	No
GNG2	0.833267	0.256663	No
LPGAT1	0.877713	0.256978	No
HSPA4	1.11694	0.259154	No
NDUFB7	0.676003	0.259706	No
ADGRL2	1.40037	0.25982	No
CYLD	0.9084	0.260828	No
WFS1	1.25055	0.261245	No
DPM1	0.887211	0.262032	No
ACTR3B	0.902439	0.262209	No
CCT6A	0.943478	0.262353	No
RTN4IP1	0.660153	0.262566	No
SHANK3	0.867576	0.262646	No
PCK2	0.817983	0.262796	No
TACO1	1.17879	0.262838	No
EIF2AK2	0.91685	0.26307	No
DNAJB1	1.08231	0.263374	No
DIABLO	0.888956	0.263477	No
PDCD10	0.893333	0.263767	No
NTNG2	1.10788	0.26395	No
ESYT1	0.911597	0.264113	No
CEP41	0.821623	0.264288	No
MRPL1	0.739295	0.264569	No
WDR47	0.917467	0.264936	No
PSMD9	0.731408	0.265287	No
RTN4RL2	0.85675	0.265342	No
PSMD13	0.899927	0.266859	No
PPOX	0.737883	0.26688	No
RAB2A	0.933328	0.267848	No
SMAP1	0.902016	0.267891	No
ACTB	0.617326	0.269565	No
SRP14	1.11322	0.271168	No
MARK3	0.884989	0.271176	No
SPTBN1	0.912492	0.271395	No
TMEM178B	0.771528	0.271973	No
SLC6A1	1.11559	0.271977	No
CPNE8	1.51429	0.272164	No
AFG1L	0.868229	0.272644	No
RPL3	1.44084	0.273023	No
FRY	0.83899	0.273548	No
TNPO2	1.1589	0.274132	No
SEPT8	1.07727	0.274836	No
DGLUCY	0.704158	0.274867	No
DGUOK	1.1624	0.274978	No
COX6B1	1.48702	0.275055	No
CHMP3	1.07522	0.275065	No
PPP2R5A	0.892873	0.276753	No
RTCA	0.911752	0.276912	No
SDHC	0.80728	0.277354	No
RAB1A	0.902556	0.277812	No
LARS	0.873252	0.278243	No
SLC39A10	0.817172	0.278291	No
TPD52	1.1359	0.278442	No
STRN3	0.8965	0.278503	No
PDIA4	1.13022	0.278572	No
[truncated: 1,333 more rows]

## Sheet: FTD-MAPT&AD quant prot (n=1847)
UniProt_gene_symbol	foldchange_FTD-MAPT	p_value_SAM_FTD-MAPT	Significant_FTD-MAPT? q < 0.05	foldchange_AD	p_value_SAM_AD	Significant_AD? q < 0.05	Equal direction of expression sign. diff. expr. prot?
A2M	1.06617	0.75408	No	1.24877	0.0990633	No	-
AAK1	0.889651	0.346931	No	0.761617	0.000305822	Yes	-
AARS	1.17449	0.166126	No	1.05316	0.478659	No	-
AASDHPPT	1.246	0.418223	No	1.42232	0.113878	No	-
ABAT	1.16899	0.457249	No	1.59009	0.00336194	Yes	-
ABHD10	0.834353	0.248325	No	1.27661	0.038349	No	-
ABHD11	1.31418	0.142023	No	0.722153	0.014843	Yes	-
ABHD16A	1.10505	0.797472	No	0.977105	0.9326	No	-
ABI1	1.1198	0.347126	No	1.0231	0.782888	No	-
ABI2	0.748919	0.0141706	Yes	0.868466	0.154403	No	-
ABLIM1	1.66334	0.128622	No	1.32773	0.0163529	Yes	-
ABLIM2	0.675693	0.011698	Yes	0.953798	0.601782	No	-
ABR	0.99622	0.964406	No	0.787178	0.00507353	Yes	-
ACAA1	1.64302	0.194925	No	1.90552	0.000620948	Yes	-
ACAA2	2.0517	6.71642e-05	Yes	1.3162	0.0173181	Yes	Yes
ACAD8	0.974018	0.853743	No	1.39157	0.00184454	Yes	-
ACADM	1.46883	0.0232642	No	1.119	0.498229	No	-
ACADS	1.4633	0.00544378	Yes	1.04599	0.714258	No	-
ACADVL	1.33339	0.0927677	No	0.996712	0.97217	No	-
ACAN	1.57404	0.110343	No	1.32803	0.138241	No	-
ACAT1	0.879462	0.640741	No	1.58173	0.0358112	Yes	-
ACAT2	0.446811	0.0493801	No	2.00146	0.00121309	Yes	-
ACBD7	1.45558	0.47467	No	1.55132	0.181676	No	-
ACLY	0.847919	0.0238393	No	0.978223	0.744472	No	-
ACO1	1.00926	0.971382	No	1.45609	0.0087461	Yes	-
ACOT13	0.864413	0.498466	No	1.38072	0.0923487	No	-
ACOT7	0.885984	0.264616	No	1.2268	0.212008	No	-
ACOT9	0.880848	0.20854	No	1.16144	0.0613046	No	-
ACP1	1.36562	0.278841	No	2.37286	0.00161255	Yes	-
ACSBG1	1.95892	0.00191294	Yes	1.29922	0.0472776	No	-
ACSL3	0.973053	0.830977	No	0.870119	0.0378872	No	-
ACSL6	0.976506	0.876348	No	0.829168	0.102505	No	-
ACSS1	2.56265	3.9801e-06	Yes	1.22081	0.0321615	Yes	Yes
ACTB	1.02227	0.856148	No	0.617326	0.269565	No	-
ACTBL2	1.22066	0.216264	No	1.11003	0.411391	No	-
ACTN1	0.727479	0.00272985	Yes	0.658773	0.000129052	Yes	Yes
ACTN2	0.52999	0.000987065	Yes	0.399891	3.0012e-07	Yes	Yes
ACTN4	0.772101	0.00854826	Yes	0.725831	0.000242197	Yes	Yes
ACTR1A	1.04982	0.834835	No	1.14297	0.0244466	Yes	-
ACTR1B	1.04602	0.794657	No	1.10597	0.33726	No	-
ACTR2	0.982814	0.867348	No	1.08384	0.215788	No	-
ACTR3	1.2305	0.274837	No	1.0829	0.255884	No	-
ACTR3B	0.86443	0.288229	No	0.902439	0.262209	No	-
ACYP2	1.41794	0.0230368	No	1.45227	0.00729112	Yes	-
ADAM22	0.598101	0.0250219	No	0.924732	0.39228	No	-
ADAM23	0.434542	8.00995e-05	Yes	0.807615	0.0531158	No	-
ADD1	1.07875	0.39909	No	1.03465	0.527652	No	-
ADD2	0.80771	0.0177871	Yes	0.881479	0.047949	No	-
ADD3	2.02586	0.000162189	Yes	1.23717	0.0450531	No	-
ADGRL1	0.687675	0.0177234	Yes	0.672969	0.0126417	Yes	Yes
ADGRL3	0.854099	0.359642	No	1.04896	0.609779	No	-
ADH5	2.12178	9.40299e-05	Yes	2.05481	1.53061e-05	Yes	Yes
AFDN	0.762415	0.0434657	No	1.03252	0.716779	No	-
AFG3L2	0.843912	0.0600915	No	0.794175	0.00481573	Yes	-
AGAP3	0.838926	0.0580866	No	1.00735	0.9306	No	-
AGK	0.876817	0.155695	No	0.761926	0.00741417	Yes	-
AGL	1.4591	0.00181144	Yes	1.05827	0.634285	No	-
AGPAT3	2.07084	0.0257532	No	0.942255	0.508703	No	-
AGRN	2.09262	0.00557264	Yes	1.23393	0.0173565	Yes	Yes
AGT	1.45236	0.0602582	No	1.47579	0.062726	No	-
AHCY	0.795863	0.407047	No	2.30597	0.0037449	Yes	-
AHCYL1	1.24145	0.0545109	No	0.91931	0.446567	No	-
AHCYL2	1.31869	0.357255	No	0.985408	0.868315	No	-
AHNAK	2.51755	0.00293383	Yes	1.77643	0.00477251	Yes	Yes
AHNAK2	0.529296	0.0098995	Yes	0.650042	0.0348764	No	-
AHSA1	1.03736	0.664711	No	1.09075	0.296819	No	-
AIFM1	0.892491	0.127839	No	0.805952	0.00215636	Yes	-
AIP	1.91651	0.101164	No	1.02971	0.68608	No	-
AK1	1.98813	0.00010199	Yes	1.37907	0.000940276	Yes	Yes
AK2	2.00608	0.0179418	Yes	1.84127	0.0610447	No	-
AK3	1.63274	0.0124458	Yes	1.89165	0.00886375	Yes	Yes
AK4	1.5088	0.0830587	No	1.12303	0.406732	No	-
AK5	0.953365	0.793312	No	0.767267	0.0174457	Yes	-
AKAP12	0.766514	0.0634448	No	1.31619	0.00891867	Yes	-
AKAP5	0.960384	0.919064	No	0.752755	0.443087	No	-
AKAP7	2.37137	0.0171677	Yes	0.671848	0.0903376	No	-
AKR1A1	1.79223	0.0207214	Yes	2.02015	0.00205492	Yes	Yes
AKR1B1	1.48007	0.36562	No	4.06555	0.000179472	Yes	-
ALAD	1.28566	0.203072	No	2.03426	7.77311e-05	Yes	-
ALCAM	1.69247	2.63682e-05	Yes	1.20955	0.0820183	No	-
ALDH1A1	1.33631	0.488475	No	1.90605	0.00759694	Yes	-
ALDH1L1	1.52234	0.00900896	Yes	1.77313	9.0036e-07	Yes	Yes
ALDH2	1.186	0.255291	No	1.3587	0.0196453	Yes	-
ALDH3A2	1.19197	0.293217	No	1.16345	0.116907	No	-
ALDH4A1	1.35593	0.0279348	No	1.52646	0.000939376	Yes	-
ALDH5A1	0.91687	0.627595	No	1.16692	0.249645	No	-
ALDH6A1	1.3086	0.159962	No	1.62759	0.0103827	Yes	-
ALDH7A1	0.963061	0.879934	No	2.23723	0.00326801	Yes	-
ALDH9A1	1.64207	0.00343781	Yes	1.93485	0.000258103	Yes	Yes
ALDOA	0.683949	0.0213552	Yes	1.31312	0.19197	No	-
ALDOC	0.8453	0.439292	No	1.5667	0.011181	Yes	-
AMPD2	1.20227	0.0714408	No	1.47025	1.92077e-05	Yes	-
AMPH	0.58814	0.000339303	Yes	1.00053	0.993421	No	-
ANK1	1.15621	0.0684109	No	0.981598	0.760827	No	-
ANK2	1.1731	0.0143801	Yes	0.977274	0.734715	No	-
ANK3	0.713995	0.00225075	Yes	0.798661	0.0344958	No	-
ANKFY1	1.40234	0.0246308	No	1.06698	0.439234	No	-
ANKMY2	0.801998	0.335675	No	0.849331	0.154768	No	-
ANKRD29	0.997644	0.989809	No	1.22032	0.104657	No	-
ANKS1B	0.777596	0.363183	No	0.726082	0.00062515	Yes	-
ANP32A	1.24859	0.168292	No	1.03072	0.865836	No	-
ANXA1	2.67446	0.00491095	Yes	1.86363	0.00108944	Yes	Yes
ANXA11	0.75918	0.0201537	Yes	1.89473	0.000855642	Yes	No
ANXA5	1.27144	0.235815	No	1.8506	7.20288e-06	Yes	-
ANXA6	0.848533	0.27772	No	0.860125	0.103618	No	-
ANXA7	1.02102	0.933263	No	1.04224	0.734477	No	-
AP1B1	0.741597	0.00584328	Yes	0.897622	0.0879673	No	-
AP1G1	0.946847	0.576282	No	0.937428	0.383462	No	-
AP1M1	1.00322	0.965721	No	0.890027	0.11294	No	-
AP2A1	0.7249	0.000244279	Yes	0.801744	0.00288235	Yes	Yes
AP2A2	0.752365	0.0238905	No	0.868044	0.104709	No	-
AP2B1	0.808624	0.0105378	Yes	0.861363	0.0480741	No	-
AP2M1	0.810444	0.0321109	No	0.725523	0.00348529	Yes	-
AP2S1	0.828816	0.0188129	Yes	0.678289	0.0144097	Yes	Yes
AP3B2	0.680851	0.00132786	Yes	0.752739	0.000161765	Yes	Yes
AP3D1	0.888083	0.200666	No	0.740045	0.0135537	Yes	-
AP3M2	1.0503	0.746812	No	0.711597	0.0203767	Yes	-
AP3S1	0.788226	0.062	No	0.846172	0.0520057	No	-
APEH	0.991465	0.940263	No	1.51364	0.0211651	Yes	-
APMAP	0.993605	0.951613	No	0.991332	0.916086	No	-
APOA1	0.736595	0.207345	No	0.949623	0.857624	No	-
APOD	0.422879	8.75622e-05	Yes	1.30669	0.106135	No	-
APOE	0.623344	0.00391095	Yes	1.28986	0.00169448	Yes	No
APOO	0.920334	0.660927	No	0.710807	8.64346e-05	Yes	-
APP	0.866242	0.243928	No	32.4594	0	Yes	-
APPL1	0.958327	0.798055	No	1.23694	0.160128	No	-
APPL2	0.996243	0.991411	No	1.56732	0.0151858	Yes	-
APRT	2.0802	0.0167194	Yes	2.14938	0.00722929	Yes	Yes
AQP4	2.63479	9.9005e-05	Yes	1.20672	0.187312	No	-
ARCN1	1.18561	0.0786159	No	1.03917	0.613937	No	-
ARF4	1.40463	0.00991294	Yes	1.04212	0.643379	No	-
ARF6	1.20389	0.165441	No	1.00853	0.889044	No	-
ARFGAP1	0.934347	0.446172	No	0.805645	0.020509	Yes	-
ARFGEF1	1.2522	0.379527	No	0.829386	0.203233	No	-
ARFGEF3	0.818095	0.196338	No	0.985277	0.864676	No	-
ARFIP1	1.2639	0.424674	No	1.36509	0.0092458	Yes	-
ARFIP2	1.01813	0.922554	No	0.959262	0.641775	No	-
ARHGAP1	1.10463	0.321745	No	1.01497	0.898644	No	-
ARHGAP26	0.683157	0.0036791	Yes	0.693761	4.29172e-05	Yes	Yes
ARHGAP35	1.09803	0.502706	No	0.883679	0.187761	No	-
ARHGAP44	1.19434	0.427998	No	0.754014	0.000859244	Yes	-
ARHGDIA	2.17003	0.00316965	Yes	2.73587	0.00631092	Yes	Yes
ARHGEF2	0.569367	0.00494826	Yes	0.718597	0.000708583	Yes	Yes
ARHGEF7	1.16157	0.150907	No	0.880854	0.0340105	No	-
ARL1	1.54492	0.00677313	Yes	1.00888	0.891168	No	-
ARL15	0.912501	0.667676	No	0.828812	0.10824	No	-
ARL3	1.97815	0.0037005	Yes	1.6106	0.00289796	Yes	Yes
ARL6IP5	0.930167	0.387645	No	0.913173	0.180318	No	-
ARL8A	1.30507	0.150566	No	1.22864	0.000430372	Yes	-
ARL8B	1.2479	0.134266	No	0.950621	0.589306	No	-
ARMC10	1.11461	0.490506	No	1.08106	0.471021	No	-
ARPC1A	0.890026	0.17799	No	0.87834	0.127998	No	-
ARPC2	0.956467	0.646698	No	1.00982	0.888675	No	-
ARPC3	1.09713	0.32022	No	1.04621	0.432452	No	-
ARPC5	1.05782	0.556077	No	1.27385	0.106649	No	-
ARPC5L	0.909143	0.383901	No	0.98126	0.822468	No	-
ARRB1	1.41985	0.106993	No	2.57052	4.29172e-05	Yes	-
ASAH1	0.969728	0.839818	No	1.11832	0.384442	No	-
ASNA1	1.39289	0.0243199	No	1.07878	0.207562	No	-
ASS1	1.41586	0.0797896	No	1.77988	0.00112665	Yes	-
ATAD3A	0.813265	0.0534587	No	0.772337	0.0102527	Yes	-
ATAT1	0.993864	0.973512	No	0.877564	0.348887	No	-
ATCAY	1.17801	0.752444	No	0.85533	0.169553	No	-
ATG3	1.55152	0.0971876	No	1.0977	0.209387	No	-
ATG7	1.34097	0.1661	No	1.09897	0.154787	No	-
ATIC	1.49354	0.00925174	Yes	1.4828	7.95318e-05	Yes	Yes
ATL1	0.717786	0.00552189	Yes	0.840389	0.0606867	No	-
ATP1A1	0.875579	0.0738289	No	0.760226	0.00304292	Yes	-
ATP1A2	1.3186	0.00570149	Yes	0.866098	0.0442254	No	-
ATP1A3	1.01893	0.797996	No	0.817699	0.0367266	No	-
ATP1B1	0.723243	0.0139816	Yes	0.819781	0.00376501	Yes	Yes
ATP1B2	0.970784	0.826031	No	1.00117	0.988887	No	-
ATP1B3	1.48424	0.039299	No	0.963173	0.711654	No	-
ATP2A2	0.836552	0.0225786	No	0.835001	0.0169103	Yes	-
ATP2B1	0.900357	0.222118	No	0.789951	0.00391957	Yes	-
ATP2B2	0.770708	0.0160274	Yes	0.79753	0.00779412	Yes	Yes
ATP2B3	0.852792	0.0124736	Yes	0.944196	0.613953	No	-
ATP2B4	1.00214	0.982002	No	1.05339	0.546122	No	-
ATP5F1A	0.842263	0.128798	No	0.832301	0.0392584	No	-
ATP5F1B	0.874953	0.213562	No	0.915737	0.108391	No	-
ATP5F1C	0.937382	0.543603	No	0.787538	0.0232899	Yes	-
ATP5F1D	0.717293	0.0041607	Yes	1.17219	0.470884	No	-
ATP6AP1	1.01581	0.895628	No	0.927298	0.538499	No	-
ATP6AP2	1.07861	0.683189	No	0.954466	0.806751	No	-
ATP6V0A1	0.986875	0.866949	No	0.79639	0.00379292	Yes	-
ATP6V0C	1.095	0.497208	No	1.04537	0.746521	No	-
ATP6V0D1	1.13886	0.347915	No	0.852209	0.0274811	No	-
ATP6V1A	0.868763	0.347949	No	0.928612	0.253347	No	-
ATP6V1B2	0.806921	0.0334025	No	0.906977	0.0935477	No	-
ATP6V1C1	0.841443	0.0866279	No	0.944967	0.476241	No	-
ATP6V1D	0.855536	0.120688	No	0.780207	0.0147599	Yes	-
ATP6V1E1	0.796026	0.0224995	No	0.948374	0.508942	No	-
ATP6V1F	0.604494	0.00195075	Yes	1.02219	0.852757	No	-
ATP6V1G2	0.678388	0.0679294	No	0.751858	0.0447074	No	-
ATP6V1H	0.834874	0.0651438	No	0.877092	0.0230414	Yes	-
ATP8A1	1.09803	0.456482	No	1.24272	0.0134286	Yes	-
ATP9A	0.989445	0.917975	No	0.895466	0.428261	No	-
ATPAF1	1.32177	0.300451	No	0.745331	0.000581333	Yes	-
ATXN10	1.0458	0.858571	No	1.02851	0.717539	No	-
AUH	0.770075	0.100146	No	1.14235	0.192128	No	-
B4GAT1	0.80073	0.196373	No	1.62573	0.00296309	Yes	-
BAG3	1.10535	0.744502	No	1.82243	0.00694358	Yes	-
BAG6	0.676274	0.0133124	Yes	0.895695	0.0681753	No	-
BAIAP2	0.728087	0.111585	No	0.829339	0.0853511	No	-
BASP1	0.518052	0.0364363	No	1.49273	0.0469439	No	-
BAX	1.87109	0.187604	No	1.32794	0.0889616	No	-
BCAN	1.18066	0.0945776	No	0.915599	0.29559	No	-
BCAP31	1.15308	0.724665	No	1.25463	0.511788	No	-
BCL2L13	0.718912	0.354607	No	0.95258	0.512712	No	-
BCL2L2	0.780237	0.425457	No	0.933841	0.594234	No	-
BCS1L	0.808816	0.291329	No	0.880604	0.113208	No	-
BDH1	0.791432	0.20926	No	0.678071	0.00109964	Yes	-
BDH2	2.65793	0.00766866	Yes	2.83733	6.0024e-07	Yes	Yes
BIN1	0.557507	2.08955e-05	Yes	0.99942	0.995348	No	-
BLVRA	1.25176	0.267996	No	1.99795	0.00476561	Yes	-
BLVRB	2.63277	0.00125323	Yes	2.67868	0.000108944	Yes	Yes
BPHL	1.23693	0.477823	No	0.859377	0.345575	No	-
BPNT1	2.72654	0.00243035	Yes	1.62772	0.0121372	Yes	Yes
BRI3BP	0.839489	0.463117	No	0.684526	0.164409	No	-
BSCL2	0.906849	0.329408	No	0.747364	0.286252	No	-
BSG	1.03302	0.811864	No	0.896393	0.206477	No	-
BSN	0.855974	0.115911	No	0.705851	4.83193e-05	Yes	-
BZW1	1.06478	0.560865	No	1.08509	0.335061	No	-
C11ORF68	0.823251	0.460394	No	1.77219	0.0194313	Yes	-
C12ORF57	0.657057	0.246235	No	0.930595	0.538416	No	-
C19ORF12	1.18646	0.469905	No	1.06452	0.45596	No	-
C1QBP	0.939234	0.600607	No	0.972982	0.765378	No	-
C2CD4C	0.397169	0.000546766	Yes	0.562152	0.000221489	Yes	Yes
C2CD5	0.82657	0.400014	No	0.940056	0.63736	No	-
C3	0.94481	0.789135	No	1.25588	0.241179	No	-
C6ORF136	0.871244	0.178652	No	0.817305	0.0799214	No	-
C9ORF64	1.86339	0.00497065	Yes	1.26886	0.0256837	Yes	Yes
CA1	0.850086	0.430317	No	1.82226	0.0251474	Yes	-
CA2	1.17109	0.560418	No	2.15601	0.0082464	Yes	-
CA4	0.929034	0.675856	No	0.783968	0.144382	No	-
CAB39	0.938242	0.833132	No	1.11054	0.0627644	No	-
CAB39L	1.66626	0.0189821	Yes	1.21677	0.0116942	Yes	Yes
CACNA2D1	0.727494	0.00733582	Yes	0.839957	0.0434973	No	-
CACNA2D3	0.828568	0.540298	No	0.859198	0.0549937	No	-
CACNB4	0.895917	0.253783	No	0.687918	0.0087587	Yes	-
CACYBP	0.896486	0.497827	No	1.28429	0.116302	No	-
CADM1	0.874291	0.198247	No	0.913125	0.349347	No	-
CADM2	0.71911	0.0739572	No	0.774137	0.00672689	Yes	-
CADM3	0.771293	0.117304	No	0.717448	0.000354742	Yes	-
CADM4	0.77756	0.0510711	No	0.945883	0.659538	No	-
CADPS	0.866116	0.129438	No	0.868908	0.07206	No	-
CALB1	1.4065	0.00873184	Yes	1.39407	0.195505	No	-
CALB2	2.10074	0.00173035	Yes	3.77994	6.63265e-05	Yes	Yes
CALD1	2.60364	0.00125224	Yes	2.03951	0.00955432	Yes	Yes
CALR	0.721812	0.16784	No	1.27529	0.118827	No	-
CAMK1	1.23182	0.569586	No	0.824279	0.10045	No	-
CAMK1D	0.830822	0.0571303	No	0.866837	0.0178577	Yes	-
CAMK2A	0.702405	0.0353433	No	0.792712	0.00493727	Yes	-
CAMK2B	0.927251	0.49526	No	0.897749	0.101271	No	-
CAMK2D	0.773175	0.0495254	No	0.923767	0.362019	No	-
CAMK2G	1.0191	0.877564	No	0.894281	0.212199	No	-
CAMK4	0.588721	0.0116483	Yes	0.656512	0.000344538	Yes	Yes
CAMKV	1.04662	0.649841	No	1.01979	0.783671	No	-
CAMSAP3	0.662124	0.0130751	Yes	0.910765	0.303898	No	-
CAND1	0.944067	0.462209	No	0.99101	0.880362	No	-
CANX	1.09589	0.347065	No	0.996567	0.969033	No	-
CAP1	1.16313	0.193497	No	1.07852	0.194308	No	-
CAP2	0.758514	0.0927264	No	0.693808	0.000938475	Yes	-
CAPG	1.89666	0.0324637	No	4.81668	3.0012e-07	Yes	-
CAPN1	0.887548	0.356858	No	1.20101	0.00726321	Yes	-
CAPN2	1.75951	0.000843284	Yes	1.25736	0.0632743	No	-
CAPNS1	0.999453	0.99708	No	1.12621	0.20396	No	-
CAPRIN1	0.931442	0.653229	No	0.939577	0.489823	No	-
CAPZA2	0.847914	0.0857955	No	1.0378	0.703833	No	-
CAPZB	0.922495	0.496348	No	1.06453	0.30834	No	-
CARNS1	0.609616	0.107081	No	1.14767	0.636653	No	-
CARS	0.964444	0.690668	No	1.16961	0.120956	No	-
CASK	1.92848	0.000700995	Yes	1.02524	0.73042	No	-
CASKIN1	0.790933	0.0325547	No	0.616154	2.0108e-05	Yes	-
CAT	1.56698	0.160704	No	1.94493	0.000291417	Yes	-
CAVIN1	1.42886	0.00823532	Yes	0.970305	0.868693	No	-
CBR1	2.10519	0.00789104	Yes	2.36564	0.00371699	Yes	Yes
CC2D1A	0.959235	0.781282	No	1.09895	0.190703	No	-
CCDC6	0.882691	0.212479	No	0.995093	0.968991	No	-
CCDC92	0.917589	0.777957	No	0.786774	0.00723559	Yes	-
CCS	1.52523	0.018709	Yes	1.52171	0.0157245	Yes	Yes
CCT2	0.894501	0.154412	No	0.987747	0.88973	No	-
CCT3	0.967117	0.744432	No	0.983868	0.749204	No	-
CCT4	0.970545	0.743241	No	1.011	0.848815	No	-
CCT5	1.05431	0.56898	No	0.996132	0.956174	No	-
CCT6A	1.02746	0.752825	No	0.943478	0.262353	No	-
CCT6B	1.07899	0.42881	No	0.944959	0.31781	No	-
CCT7	1.0988	0.442323	No	0.988927	0.88744	No	-
CCT8	0.961449	0.630572	No	1.01092	0.872029	No	-
CD200	0.521704	0.0284194	No	0.795449	0.0704559	No	-
CD44	5.91171	0.00587463	Yes	7.26691	3.69148e-05	Yes	Yes
CD47	0.770145	0.00571493	Yes	0.868383	0.222946	No	-
CD81	1.64574	0.00607363	Yes	1.00017	0.998755	No	-
CD82	0.905685	0.640283	No	1.28629	0.251641	No	-
CD9	0.55879	0.00793532	Yes	0.93276	0.747478	No	-
CD99L2	0.728823	0.351786	No	0.850404	0.0997596	No	-
CDC37	0.862346	0.197408	No	1.20746	0.126036	No	-
CDC42	0.87458	0.535151	No	1.1998	0.0277812	Yes	-
CDC42BPB	1.01412	0.880183	No	0.777114	0.00127431	Yes	-
CDC42EP4	3.119	0.000462687	Yes	1.41355	0.049717	No	-
CDH13	0.882185	0.641211	No	0.829478	0.126343	No	-
CDH2	1.87622	0.00020796	Yes	1.04976	0.723211	No	-
CDK5	0.804526	0.244234	No	0.862672	0.0715177	No	-
CDS2	1.36007	0.0320468	No	1.06509	0.403058	No	-
CELF2	0.666407	0.0384468	No	0.961897	0.828415	No	-
CEND1	1.08265	0.906552	No	0.578118	0.00360174	Yes	-
CFL1	1.04677	0.581	No	1.23605	0.0724733	No	-
CFL2	0.94376	0.685544	No	1.17639	0.19483	No	-
CHCHD3	1.03639	0.835125	No	0.807816	0.00959004	Yes	-
CHCHD6	0.626045	0.104953	No	0.758211	0.0499352	No	-
CHDH	2.22505	0.00858408	Yes	1.38824	0.0604697	No	-
CHL1	0.701436	0.00846517	Yes	1.12458	0.288271	No	-
CHMP2A	1.3067	0.191818	No	0.851525	0.46846	No	-
CHMP6	0.918741	0.632078	No	0.946838	0.664131	No	-
CHP1	0.772639	0.103183	No	0.970397	0.748228	No	-
CISD1	0.999026	0.996159	No	0.731634	0.0167119	Yes	-
CISD2	1.18123	0.223479	No	1.2208	0.0706651	No	-
CIT	0.787335	0.380023	No	0.838093	0.0471618	No	-
CKAP5	0.908925	0.272822	No	1.15164	0.323601	No	-
CKB	1.33583	0.0347423	No	1.28817	0.0380564	No	-
CLASP1	0.558783	0.000142786	Yes	0.840826	0.0313022	No	-
CLASP2	0.835882	0.0411398	No	0.94042	0.309345	No	-
CLIC1	2.95326	0.00614826	Yes	2.3836	0.00140846	Yes	Yes
CLIC4	1.54028	0.0450547	No	1.6553	0.0162644	Yes	-
CLINT1	0.666668	0.0202975	Yes	0.913653	0.42197	No	-
CLIP1	1.48986	0.0933468	No	1.32849	0.0342266	Yes	-
CLIP2	0.901468	0.2405	No	1.05908	0.401838	No	-
CLNS1A	1.69506	0.00214726	Yes	1.06065	0.562318	No	-
CLSTN1	0.614109	0.000426866	Yes	0.997826	0.982128	No	-
CLTA	0.900756	0.675244	No	1.0006	0.995084	No	-
CLTB	0.90659	0.865248	No	0.974974	0.948108	No	-
CLTC	0.966786	0.677579	No	0.838002	0.0453037	No	-
CLU	0.787705	0.211329	No	1.55271	9.0036e-07	Yes	-
CLVS2	1.15683	0.315055	No	0.996175	0.963147	No	-
CMAS	1.00037	0.998208	No	1.26438	0.0506675	No	-
CMBL	2.45987	0.000713433	Yes	2.2068	0.000347239	Yes	Yes
CMPK1	1.00451	0.971431	No	1.08668	0.215666	No	-
CNDP2	1.32423	0.0462552	No	2.32483	0.000145558	Yes	-
CNN3	2.90664	6.51741e-05	Yes	1.74682	0.00538776	Yes	Yes
CNP	0.367437	0.000139801	Yes	0.8687	0.600944	No	-
CNRIP1	1.44781	0.00304677	Yes	1.87046	0.00178181	Yes	Yes
CNTN1	0.86786	0.119901	No	0.86146	0.0115192	Yes	-
CNTN2	0.379274	0.000255721	Yes	0.923368	0.489324	No	-
CNTNAP1	0.602237	0.00183284	Yes	0.922916	0.464881	No	-
CNTNAP2	0.78749	0.0644493	No	0.895449	0.238038	No	-
COA3	0.797015	0.0744413	No	0.656384	0.00235804	Yes	-
COASY	1.13077	0.47087	No	1.13977	0.0901336	No	-
COL4A2	3.26713	0.0287443	No	1.78184	0.00136945	Yes	-
COL6A1	2.58902	0.00961194	Yes	1.57588	0.0680651	No	-
COL6A3	3.18297	0.0262846	No	1.12677	0.547433	No	-
COPA	1.12902	0.143318	No	1.01064	0.895187	No	-
COPB2	1.17012	0.114303	No	1.14131	0.160607	No	-
COPE	1.37015	0.0335687	No	1.12711	0.146959	No	-
COPG1	1.27306	0.251701	No	1.03209	0.764251	No	-
COPS2	1.3018	0.196407	No	0.951985	0.592181	No	-
COPS3	0.870655	0.15296	No	0.94561	0.212663	No	-
COPS4	1.28933	0.105771	No	0.956885	0.491654	No	-
COPS5	1.20999	0.212286	No	1.2878	0.0373827	Yes	-
COPS6	1.21963	0.272446	No	0.952494	0.604018	No	-
COPS7A	0.993762	0.95283	No	0.92389	0.324662	No	-
COPZ1	1.26936	0.071404	No	1.15939	0.193585	No	-
COQ5	0.791312	0.180213	No	1.11858	0.668483	No	-
COQ9	1.04414	0.914882	No	0.816987	0.398352	No	-
CORO1A	0.90281	0.522547	No	0.773858	0.00905462	Yes	-
CORO1B	1.29111	0.0761761	No	1.09624	0.12879	No	-
CORO1C	1.36321	0.0479358	No	1.00473	0.950343	No	-
COTL1	2.57788	5.97015e-06	Yes	1.5708	0.00248229	Yes	Yes
COX20	0.695544	0.0710612	No	0.913326	0.692547	No	-
COX4I1	1.0115	0.925074	No	0.754979	0.0012488	Yes	-
COX5A	0.844202	0.276983	No	0.698562	0.00505072	Yes	-
COX5B	0.777055	0.11024	No	0.896715	0.493946	No	-
COX6C	0.911221	0.417415	No	0.520173	0.0552572	No	-
COX7A2	0.458937	0.122185	No	0.748906	0.0148881	Yes	-
COX7A2L	0.909299	0.39658	No	0.64896	0.00989406	Yes	-
CPE	1.20792	0.0456945	No	1.38514	0.0168424	Yes	-
CPLX1	0.286346	2.48756e-05	Yes	0.64868	0.00796789	Yes	Yes
CPNE5	0.305397	0.00176866	Yes	1.18099	0.350899	No	-
CPNE6	1.31728	0.106912	No	1.80281	7.20288e-06	Yes	-
CPT1A	2.14795	0.00730547	Yes	1.00606	0.958718	No	-
CPT2	1.42979	0.283108	No	0.89585	0.545418	No	-
CRAT	1.23352	0.0377657	No	0.947437	0.443656	No	-
CRIP2	1.25918	0.226257	No	0.965752	0.767591	No	-
CRK	1.45538	0.20497	No	2.10213	0.00545198	Yes	-
CRKL	1.60452	0.0527169	No	1.61322	0.00737335	Yes	-
CRMP1	0.893701	0.570818	No	1.71431	0.00785984	Yes	-
CROCC	2.3029	0.000986567	Yes	1.42196	0.252259	No	-
CRTC1	0.702952	0.0239512	No	0.91383	0.850534	No	-
CRYAB	0.828414	0.369079	No	1.00443	0.982989	No	-
CRYL1	1.65308	0.0109035	Yes	1.82892	4.68187e-05	Yes	Yes
CRYM	0.798546	0.0983323	No	1.52467	0.0206615	Yes	-
CRYZ	0.718899	0.095292	No	1.37216	0.0914958	No	-
CS	0.83388	0.112161	No	0.884435	0.0911828	No	-
CSDE1	0.838161	0.109134	No	0.854854	0.0409895	No	-
CSE1L	1.48009	0.00274279	Yes	1.31631	0.108432	No	-
CSNK2A2	0.911715	0.548038	No	0.863829	0.0539589	No	-
CSPG5	0.974823	0.846352	No	0.841595	0.143692	No	-
CSRP1	3.40702	0.000128358	Yes	2.14663	0.000464886	Yes	Yes
CST3	1.32821	0.0817284	No	1.32513	0.0981062	No	-
CSTB	1.82186	0.0131746	Yes	3.10598	0.000213685	Yes	Yes
CTBP1	1.07212	0.740871	No	1.74724	0.012346	Yes	-
CTNNA1	2.17096	0.00071791	Yes	1.09658	0.280984	No	-
CTNNA2	1.27913	0.01021	Yes	1.00852	0.916884	No	-
CTNNB1	1.2865	0.0110557	Yes	0.948965	0.514341	No	-
CTNND1	0.967472	0.752008	No	0.776556	0.00689316	Yes	-
CTNND2	1.049	0.765486	No	1.1532	0.351482	No	-
CTSD	0.979572	0.846321	No	1.3761	0.01059	Yes	-
CTTN	1.10033	0.622657	No	1.08586	0.410733	No	-
CUL1	0.753703	0.202804	No	0.897678	0.113792	No	-
CUL2	0.703943	0.00658209	Yes	0.90158	0.0829928	No	-
CUL3	0.958138	0.651496	No	0.893291	0.0877953	No	-
CUL5	0.956659	0.748856	No	0.94315	0.382063	No	-
CUTA	0.489904	0.017099	Yes	2.9666	0.00092587	Yes	No
CYB5B	0.953336	0.628555	No	1.09583	0.390851	No	-
CYB5R1	0.950865	0.759229	No	0.760824	0.0480456	No	-
CYB5R3	1.14183	0.23205	No	1.14791	0.0780051	No	-
CYC1	1.10637	0.423541	No	0.808836	0.0126753	Yes	-
CYCS	1.78045	0.0249682	No	1.0491	0.784575	No	-
CYFIP1	1.27285	0.0460697	No	1.02162	0.796424	No	-
CYFIP2	0.970184	0.750465	No	0.851168	0.0350075	No	-
DAAM2	1.75817	0.0398995	No	0.869827	0.234849	No	-
DAD1	0.816903	0.336406	No	1.03749	0.717861	No	-
DARS	1.40098	0.00299254	Yes	1.18007	0.00463565	Yes	Yes
DBN1	0.983819	0.913699	No	0.901104	0.154355	No	-
DBNL	0.262975	0.00313483	Yes	0.930907	0.40907	No	-
DBT	0.718435	0.0547	No	0.759559	0.00544808	Yes	-
DCAKD	1.80506	0.0375239	No	0.97837	0.828196	No	-
DCLK1	0.836533	0.0848284	No	0.794577	0.00246519	Yes	-
DCLK2	1.21199	0.0613642	No	0.888383	0.109079	No	-
DCTN1	0.901175	0.158283	No	0.893884	0.110462	No	-
DCTN2	0.8453	0.0839876	No	0.984964	0.831542	No	-
DCTN3	1.00999	0.939387	No	0.96985	0.691444	No	-
DCTN4	0.797933	0.0363716	No	1.01653	0.782606	No	-
DCTN5	0.785949	0.261379	No	1.345	0.00457443	Yes	-
DCUN1D1	1.05534	0.822264	No	1.09716	0.463538	No	-
DCXR	1.02978	0.871613	No	1.73828	0.0037584	Yes	-
DDAH1	1.55165	0.0139154	Yes	1.26987	0.0257749	Yes	Yes
DDAH2	1.92117	0.0029796	Yes	2.5169	6.0024e-07	Yes	Yes
DDB1	0.886696	0.271837	No	1.13415	0.112912	No	-
DDHD2	0.952383	0.850431	No	0.889402	0.331659	No	-
DDOST	1.27197	0.111949	No	1.01982	0.843204	No	-
DDX1	1.03363	0.844082	No	1.13704	0.104521	No	-
DDX17	1.35726	0.00676766	Yes	1.35346	0.00392407	Yes	Yes
DDX5	1.30331	0.0200159	Yes	0.963811	0.764228	No	-
DDX6	1.31375	0.0637134	No	1.24883	0.0119853	Yes	-
DECR1	0.755238	0.273099	No	1.72933	0.00568247	Yes	-
DGKB	0.756444	0.154137	No	0.702201	0.00827221	Yes	-
DGLUCY	1.37161	0.361242	No	0.704158	0.274867	No	-
DHRS7	1.03624	0.786477	No	1.00304	0.972496	No	-
DHX15	1.06598	0.748086	No	1.32194	0.011765	Yes	-
DHX9	1.26981	0.00361841	Yes	1.19748	0.0307845	Yes	Yes
DIABLO	0.98524	0.906771	No	0.888956	0.263477	No	-
DIAPH1	0.544666	0.0070005	Yes	1.23455	0.432498	No	-
DIP2B	1.17246	0.257354	No	0.805947	0.0631732	No	-
DIRAS1	0.885869	0.218974	No	0.776657	0.000301921	Yes	-
DIRAS2	1.0257	0.836241	No	0.871429	0.164709	No	-
DLAT	0.85395	0.083692	No	0.757882	0.000281813	Yes	-
DLD	0.794519	0.124745	No	1.17136	0.410532	No	-
DLG2	0.765244	0.0626065	No	1.06968	0.450401	No	-
DLG3	0.563266	0.00612985	Yes	0.872742	0.178869	No	-
DLG4	0.940593	0.613732	No	0.770287	0.00336375	Yes	-
DLGAP1	0.79417	0.167733	No	0.712167	0.00443097	Yes	-
DLST	0.563092	0.00305274	Yes	0.938977	0.407349	No	-
DMTN	0.64761	0.000102488	Yes	0.88092	0.378097	No	-
DMXL2	0.837257	0.0954622	No	0.743826	0.00059964	Yes	-
DNAJA1	1.01342	0.937001	No	1.10395	0.233806	No	-
DNAJA2	0.894741	0.416628	No	0.868434	0.130659	No	-
DNAJA3	1.02448	0.892607	No	0.866399	0.102498	No	-
DNAJA4	1.03806	0.85826	No	0.924006	0.397568	No	-
DNAJB1	1.39534	0.16621	No	1.08231	0.263374	No	-
DNAJB2	0.812018	0.049602	No	1.02134	0.779967	No	-
DNAJC11	0.810629	0.104	No	0.834782	0.0680918	No	-
DNAJC5	0.917064	0.635273	No	0.807504	0.117025	No	-
DNAJC6	0.796429	0.00490846	Yes	0.799078	0.000785414	Yes	Yes
DNM1	0.855725	0.0289731	No	0.868934	0.0156014	Yes	-
DNM1L	0.8183	0.0231886	No	0.760783	0.00215696	Yes	-
DNM2	0.80201	0.0596224	No	0.868504	0.127431	No	-
DNM3	0.727584	0.0018	Yes	0.761682	5.7623e-05	Yes	Yes
DOCK3	0.499037	0.000921393	Yes	0.924998	0.493611	No	-
DPM1	1.0833	0.540045	No	0.887211	0.262032	No	-
DPP10	0.682451	0.00406318	Yes	0.87431	0.158771	No	-
DPP6	0.583066	1.04478e-05	Yes	0.625646	8.58343e-05	Yes	Yes
DPYSL2	0.786199	0.230823	No	2.1563	0.000523109	Yes	-
DPYSL3	1.02667	0.896354	No	2.31365	0.000432473	Yes	-
DPYSL4	0.757164	0.0241861	No	1.12705	0.336786	No	-
DPYSL5	0.692842	0.0432209	No	1.82015	0.011684	Yes	-
DST	1.03268	0.767209	No	1.0603	0.502139	No	-
DSTN	1.17082	0.134524	No	1.04041	0.772866	No	-
DTD1	1.19352	0.206097	No	2.51011	0.00648079	Yes	-
DTNA	1.314	0.0694776	No	1.56774	0.00714136	Yes	-
DUSP3	1.23844	0.14776	No	1.09424	0.540316	No	-
DYNC1H1	1.03954	0.526232	No	0.950352	0.498006	No	-
DYNC1I1	0.672482	0.00267065	Yes	0.836606	0.0222101	Yes	Yes
DYNC1I2	1.65904	0.0602572	No	1.23687	0.170018	No	-
DYNC1LI1	1.1086	0.445563	No	0.978203	0.804692	No	-
DYNC1LI2	0.957833	0.638626	No	1.06883	0.408828	No	-
ECH1	0.805241	0.348356	No	1.2966	0.0909196	No	-
ECHDC1	1.58294	0.033292	No	2.62605	0.0034964	Yes	-
ECHS1	0.837696	0.296246	No	1.93443	0.0116486	Yes	-
ECI1	0.833975	0.323871	No	1.58361	0.0075054	Yes	-
EDF1	1.20498	0.485702	No	1.22948	0.236396	No	-
EEA1	0.615085	0.00956567	Yes	1.02082	0.842187	No	-
EEF1A2	1.05573	0.67689	No	1.33956	0.00277071	Yes	-
EEF1B2	0.904836	0.449739	No	1.03476	0.823328	No	-
EEF1D	1.0764	0.388463	No	0.906127	0.459125	No	-
EEF1G	0.816206	0.0513831	No	1.07876	0.385923	No	-
EEF2	1.1842	0.0457846	No	1.11786	0.114461	No	-
EFHD2	0.741551	0.0680781	No	1.56374	0.0387143	No	-
EFR3B	0.883935	0.58124	No	0.756483	0.000798319	Yes	-
EFTUD2	1.19858	0.535485	No	1.01176	0.90472	No	-
EGFR	3.35336	0.000132338	Yes	1.08512	0.611528	No	-
EHD1	1.0274	0.802791	No	1.04143	0.663583	No	-
EHD3	0.792139	0.0112995	Yes	0.760456	0.00371969	Yes	Yes
EIF2AK2	1.03829	0.862153	No	0.91685	0.26307	No	-
EIF2B5	0.814646	0.298739	No	1.08875	0.5026	No	-
EIF2S1	1.27217	0.264371	No	0.952838	0.669743	No	-
EIF3A	1.06402	0.557209	No	1.02099	0.768646	No	-
EIF3B	1.10587	0.525634	No	1.09741	0.373319	No	-
EIF3D	1.31456	0.156283	No	1.13492	0.0989778	No	-
EIF3E	1.60635	0.00580945	Yes	1.0865	0.521092	No	-
EIF3F	1.23195	0.09681	No	1.11808	0.182438	No	-
EIF4A1	1.12329	0.149201	No	1.33157	0.0175048	Yes	-
EIF4A2	1.04607	0.621548	No	1.23178	0.0889019	No	-
EIF4A3	1.38814	0.00107214	Yes	1.12009	0.363734	No	-
EIF4B	0.735642	0.133285	No	0.929351	0.7887	No	-
EIF4G2	0.814696	0.457477	No	1.06063	0.364327	No	-
EIF4H	1.19009	0.271523	No	1.04041	0.750097	No	-
EIF5	1.03174	0.769814	No	1.05866	0.463783	No	-
EIPR1	1.06072	0.770009	No	1.15057	0.489945	No	-
ELAVL1	1.20714	0.252937	No	1.23216	0.0267173	Yes	-
ELAVL2	1.00321	0.982929	No	0.951539	0.802264	No	-
ELAVL4	0.805486	0.171768	No	0.97676	0.918475	No	-
ELOB	1.08222	0.592718	No	1.26044	0.0856468	No	-
ELOC	1.03604	0.86976	No	0.737548	0.0352479	No	-
EMC2	1.29653	0.485241	No	0.966292	0.73822	No	-
ENDOD1	1.06692	0.683017	No	1.15811	0.138029	No	-
ENO1	1.90722	0.0201378	Yes	4.37319	3.60144e-05	Yes	Yes
ENO2	0.692753	0.045003	No	2.62901	0.00010054	Yes	-
ENOPH1	1.22144	0.110361	No	1.53557	0.00354682	Yes	-
ENPP6	0.456701	0.157861	No	0.742307	0.36625	No	-
EPB41L1	0.945103	0.533953	No	0.971907	0.614442	No	-
EPB41L2	1.34284	0.0740647	No	1.21266	0.0404562	No	-
EPB41L3	0.575251	0.000116915	Yes	0.740343	3.78151e-05	Yes	Yes
EPDR1	0.601146	0.00958856	Yes	1.58646	0.00373079	Yes	No
EPHA4	0.738993	0.0154493	Yes	0.815044	0.017491	Yes	Yes
EPHX1	1.51612	0.0076592	Yes	1.30446	0.0024952	Yes	Yes
EPM2AIP1	1.00326	0.982294	No	1.02822	0.755552	No	-
EPN1	0.796355	0.0890035	No	1.03694	0.736963	No	-
EPN3	0.528613	0.0392965	No	1.30427	0.0291849	Yes	-
EPRS	1.20906	0.235294	No	0.931066	0.60344	No	-
EPS15L1	0.932537	0.373634	No	0.784608	0.00458914	Yes	-
ERC2	1.36715	0.252515	No	0.870432	0.189755	No	-
ERGIC1	0.894519	0.628179	No	0.720027	0.0243433	Yes	-
ERLIN2	1.51635	0.00733781	Yes	1.19086	0.186767	No	-
ERO1A	0.577564	0.0432602	No	1.79952	0.00758283	Yes	-
ERP29	1.08953	0.429016	No	1.29511	0.0363818	Yes	-
ERP44	1.06537	0.617347	No	1.00845	0.919523	No	-
ESD	1.58452	0.342593	No	3.51036	0.00211645	Yes	-
ESYT1	0.657751	0.00535672	Yes	0.911597	0.264113	No	-
ESYT2	0.92574	0.3413	No	0.867267	0.0543265	No	-
ETF1	1.15843	0.379422	No	1.1072	0.136021	No	-
ETFA	0.910283	0.6352	No	1.1705	0.193259	No	-
ETFB	0.86423	0.368448	No	1.55374	0.0100984	Yes	-
ETFDH	1.10367	0.434371	No	0.963439	0.848695	No	-
EXOC2	0.760379	0.0519761	No	0.835679	0.0155852	Yes	-
EXOC3	0.779198	0.0802677	No	0.898841	0.338703	No	-
EXOC4	0.953121	0.636948	No	0.916597	0.341306	No	-
EXOC6B	1.84839	0.0487214	No	0.939861	0.63144	No	-
EXOC8	0.99328	0.971935	No	0.615241	0.0285945	No	-
EZR	2.76123	3.73134e-05	Yes	2.78157	1.53061e-05	Yes	Yes
FABP3	0.471121	0.00273582	Yes	1.44605	0.30942	No	-
FABP5	1.54841	0.12442	No	2.71018	0.0287467	Yes	-
FABP7	2.56687	0.000400498	Yes	2.08623	0.00146759	Yes	Yes
FAF2	1.0271	0.81833	No	0.975927	0.678243	No	-
FAHD1	0.520822	0.121458	No	1.36494	0.402699	No	-
FAM126B	0.693343	0.0202975	Yes	0.85224	0.303563	No	-
FAM162A	1.0997	0.579816	No	0.741733	0.00291327	Yes	-
FAM169A	1.05327	0.749026	No	1.25335	0.0194805	Yes	-
FAM241B	0.916456	0.579619	No	0.804771	0.0450534	No	-
FAM49A	0.990412	0.928826	No	0.792531	0.0163259	Yes	-
FAM49B	0.872542	0.152315	No	0.840223	0.0103481	Yes	-
FAM81A	0.874155	0.407347	No	0.814633	0.103952	No	-
FARP1	2.39559	3.48259e-06	Yes	1.05563	0.630513	No	-
FARSA	0.573402	0.0106498	Yes	0.797921	0.177372	No	-
FARSB	0.72264	0.00981642	Yes	0.887738	0.412177	No	-
FASN	1.17794	0.0650562	No	1.11296	0.100989	No	-
FASTKD2	0.69523	0.426546	No	4.84832	5.97239e-05	Yes	-
FBXL16	0.632471	0.00911244	Yes	0.867825	0.0974832	No	-
FBXO2	1.46118	0.0169846	Yes	1.00639	0.965764	No	-
FBXO41	0.526846	0.285314	No	0.731268	0.0822431	No	-
FDPS	1.03232	0.85054	No	0.992119	0.931377	No	-
FECH	1.44246	0.308466	No	1.05408	0.683527	No	-
FERMT2	1.43746	0.133505	No	1.16802	0.140249	No	-
FGA	1.39039	0.404138	No	2.14338	0.0277866	Yes	-
FGB	1.14953	0.694846	No	2.39012	0.016913	Yes	-
FGF1	1.53115	0.0821756	No	2.82071	0.000590636	Yes	-
FGG	1.10707	0.796895	No	1.80225	0.0966357	No	-
FH	0.924652	0.475184	No	1.24068	0.0396399	No	-
FHL1	2.70665	6.46766e-06	Yes	3.30531	4.80192e-06	Yes	Yes
FIS1	0.946788	0.725368	No	0.910066	0.237818	No	-
FKBP1A	3.24442	0.012392	Yes	3.5061	0.00228241	Yes	Yes
FKBP2	2.53333	0.00116368	Yes	1.61492	0.0139049	Yes	Yes
FKBP4	0.933157	0.605783	No	1.75476	0.0102389	Yes	-
FKBP8	1.72553	0.0847015	No	0.768934	0.00340726	Yes	-
FLII	1.09496	0.597908	No	0.924833	0.423627	No	-
FLNA	2.74144	0.000787562	Yes	1.37259	0.00273229	Yes	Yes
FLNB	2.96339	0.000110945	Yes	1.50227	0.0414073	No	-
FLOT1	0.741725	0.0416075	No	0.964228	0.696521	No	-
FLOT2	0.796075	0.184705	No	0.959756	0.673218	No	-
FMNL2	0.926746	0.735154	No	1.02031	0.873547	No	-
FN3K	0.963261	0.766926	No	1.39103	0.0115789	Yes	-
FNTA	1.06783	0.784975	No	1.45496	0.00537845	Yes	-
FSCN1	0.843649	0.351065	No	1.46211	0.0174493	Yes	-
FSD1	0.735648	0.176349	No	0.697954	0.000466987	Yes	-
FTH1	1.0683	0.763823	No	2.13848	0.000271309	Yes	-
FTL	2.29321	0.00486269	Yes	2.53193	6.15246e-05	Yes	Yes
FUBP1	1.20967	0.642198	No	2.23151	0.00248499	Yes	-
FUNDC1	1.32494	0.246411	No	0.772569	0.00659034	Yes	-
FUNDC2	1.12843	0.287333	No	0.333669	0.00407083	Yes	-
FXYD7	0.532599	0.000439801	Yes	0.653058	0.00108523	Yes	Yes
FYN	1.05459	0.730459	No	0.883958	0.302833	No	-
G3BP2	0.696122	0.423671	No	0.929839	0.616398	No	-
G6PD	0.948959	0.646859	No	1.20618	0.0120765	Yes	-
GABARAPL2	0.780878	0.14883	No	1.45431	0.00909094	Yes	-
GABBR2	0.822882	0.0619209	No	0.813357	0.125118	No	-
GABRA1	1.05796	0.728781	No	0.675914	0.00106903	Yes	-
GABRG2	0.693278	0.0555861	No	0.694745	0.000184274	Yes	-
GALM	0.728582	0.0251841	No	1.5322	0.0436029	No	-
GANAB	1.03294	0.695517	No	1.19638	0.0874307	No	-
GAP43	0.615862	0.0543149	No	0.74158	0.0273959	No	-
GAPDH	1.01158	0.95649	No	1.67439	0.00243818	Yes	-
GBE1	1.1365	0.401951	No	1.11481	0.421839	No	-
GCLC	1.97406	0.0220244	No	1.41344	0.0325702	Yes	-
GDA	0.480415	0.00492736	Yes	1.78522	0.0390381	No	-
GDAP1	0.999865	0.999237	No	0.844085	0.0298685	No	-
GDI1	1.07652	0.396142	No	1.14038	0.172288	No	-
GDI2	0.957168	0.653778	No	1.32161	0.0261339	Yes	-
GFAP	6.46816	4.97512e-06	Yes	4.44575	0.000211585	Yes	Yes
GGT7	0.754005	0.122731	No	0.86032	0.152429	No	-
GIT1	0.931711	0.353028	No	0.986119	0.863817	No	-
GJA1	3.35231	1.8408e-05	Yes	1.77236	0.00976981	Yes	Yes
GLIPR2	0.608791	0.0103726	Yes	0.975812	0.922376	No	-
GLO1	0.921728	0.704899	No	4.17206	3.03121e-05	Yes	-
GLOD4	1.01668	0.925631	No	2.27162	0.00687125	Yes	-
GLRX3	1.01507	0.943966	No	0.957192	0.731556	No	-
GLS	0.901015	0.344592	No	0.796108	0.00388565	Yes	-
GLTP	1.05079	0.885894	No	1.19319	0.439712	No	-
GLUL	0.795638	0.163852	No	1.04413	0.799165	No	-
GMFB	0.97425	0.915766	No	1.04827	0.641307	No	-
GNA11	1.50412	0.0232975	No	1.11707	0.235499	No	-
GNA13	1.87303	0.0014204	Yes	1.20811	0.0894898	No	-
GNAI1	1.12756	0.344758	No	0.694408	4.20168e-06	Yes	-
GNAI2	1.34052	0.0664891	No	0.992818	0.931769	No	-
GNAO1	1.03085	0.746466	No	1.01389	0.827723	No	-
GNAQ	1.23348	0.110564	No	1.12104	0.0731624	No	-
GNAS	1.08501	0.34168	No	1.08954	0.193175	No	-
GNAZ	1.12733	0.144869	No	0.913143	0.125377	No	-
GNB1	0.76735	0.0222269	No	0.939863	0.579137	No	-
GNB2	1.17049	0.413887	No	0.750993	0.282468	No	-
GNB5	0.654802	0.0937134	No	0.854957	0.0788157	No	-
GNL1	0.861585	0.306805	No	0.806225	0.0233896	Yes	-
GNPDA1	1.04616	0.632038	No	2.12819	0.000146459	Yes	-
GOLGA7B	0.865677	0.178804	No	0.929984	0.416546	No	-
GOT1	0.843587	0.104218	No	1.1045	0.138832	No	-
GOT2	0.927574	0.317075	No	0.884215	0.0309619	No	-
GPC1	1.02562	0.923101	No	0.913208	0.326881	No	-
GPD1L	1.00248	0.982888	No	1.24673	0.052304	No	-
GPD2	1.04972	0.616402	No	0.803119	0.0269109	No	-
GPHN	0.762265	0.0335721	No	0.922214	0.34364	No	-
GPI	1.05309	0.696967	No	1.12626	0.0325576	Yes	-
GPM6A	1.15085	0.268177	No	1.07078	0.363161	No	-
GPM6B	0.754868	0.00977761	Yes	1.03825	0.776059	No	-
GPR158	0.554186	0.00596269	Yes	0.521584	0.0106645	Yes	Yes
GPRC5B	1.50284	0.2146	No	1.49546	0.0757449	No	-
GPS1	0.908578	0.528867	No	0.967176	0.52898	No	-
GPX1	0.662293	0.00114328	Yes	1.01122	0.875	No	-
GPX4	0.956145	0.724602	No	1.02426	0.69756	No	-
GRB2	1.34204	0.135688	No	4.10012	6.33253e-05	Yes	-
GRHPR	1.38025	0.159329	No	2.78287	5.43217e-05	Yes	-
GRIA2	0.71181	0.0111672	Yes	0.695295	0.00165186	Yes	Yes
GRIA3	0.709601	0.0115104	Yes	0.65279	0.000140456	Yes	Yes
GRIN1	0.841018	0.376626	No	0.842961	0.127011	No	-
GRIPAP1	0.847076	0.171198	No	0.83387	0.0663025	No	-
GRK2	0.764475	0.227588	No	0.970543	0.727351	No	-
GRM3	0.713687	0.142435	No	0.823815	0.042431	No	-
GRPEL1	0.999922	0.999647	No	1.19316	0.160322	No	-
GSK3A	0.842682	0.149265	No	1.03817	0.670799	No	-
GSN	1.36615	0.0354015	No	1.54402	0.0012419	Yes	-
GSR	1.16673	0.699922	No	1.56385	0.00697779	Yes	-
GSS	0.697092	0.36104	No	2.46568	0.000132653	Yes	-
GSTK1	0.994543	0.975269	No	0.860798	0.0307065	No	-
GSTM2	3.02457	2.88557e-05	Yes	1.8861	0.000783013	Yes	Yes
GSTM3	3.69157	3.48259e-06	Yes	1.49278	0.0268481	Yes	Yes
GSTM5	3.9708	0.000189552	Yes	0.936043	0.871787	No	-
GSTO1	1.04033	0.809993	No	1.52736	0.0186633	Yes	-
GSTP1	1.39406	0.156304	No	2.14388	3.18127e-05	Yes	-
GSTT1	1.76874	0.368091	No	0.481828	0.0601942	No	-
GUCY1B1	1.07491	0.52021	No	1.02234	0.69087	No	-
GUK1	1.10958	0.627548	No	0.889137	0.204143	No	-
GYG1	1.93167	0.003501	Yes	3.24699	0.000612545	Yes	Yes
H1FX	1.74891	0.00770348	Yes	1.1808	0.238904	No	-
H2AFY	1.2754	0.182674	No	1.21443	0.25202	No	-
HABP4	0.292139	0.000624876	Yes	0.790996	0.401008	No	-
HACD3	1.42369	0.00436269	Yes	1.05604	0.401834	No	-
HADH	0.96491	0.906224	No	2.04237	0.0015063	Yes	-
HADHA	1.71203	0.00393831	Yes	1.01749	0.867544	No	-
HADHB	1.63797	0.00779801	Yes	0.985427	0.873029	No	-
HAGH	0.974418	0.883157	No	1.62288	0.0490234	No	-
HAPLN1	1.77113	0.0379463	No	0.931665	0.66786	No	-
HAPLN2	0.407594	0.00263383	Yes	1.12088	0.69223	No	-
HAPLN4	0.887536	0.514789	No	0.822577	0.320383	No	-
HARS	0.975427	0.718566	No	1.15935	0.107196	No	-
HBA2	1.32929	0.0660806	No	1.6487	0.129157	No	-
HBB	1.23699	0.115755	No	1.18111	0.299641	No	-
HBD	1.02676	0.89812	No	1.29485	0.168992	No	-
HDHD2	1.50492	0.311031	No	1.87933	6.45258e-05	Yes	-
HDHD3	1.40219	0.413726	No	1.76289	0.191969	No	-
HEBP1	1.21887	0.116919	No	1.83554	0.000231092	Yes	-
HEBP2	1.42027	0.319671	No	6.4268	3.0012e-07	Yes	-
HEPACAM	3.37831	8.45771e-06	Yes	1.2804	0.0309277	Yes	Yes
HGS	0.754618	0.0105005	Yes	0.923267	0.343967	No	-
HINT1	1.0243	0.91457	No	1.85745	0.0621756	No	-
HINT3	1.05621	0.677186	No	1.15087	0.0733064	No	-
HIP1R	2.14925	8.95522e-06	Yes	0.932302	0.569712	No	-
HK1	0.866283	0.0337771	No	0.840455	0.000755102	Yes	-
HMGB1	1.71726	0.0135338	Yes	1.12786	0.49663	No	-
HMOX2	1.03608	0.859724	No	0.827872	0.0760006	No	-
HNMT	0.106786	0.00215224	Yes	1.62658	0.0137473	Yes	No
HNRNPA2B1	1.39781	0.00212587	Yes	1.36102	0.00587305	Yes	Yes
HNRNPA3	1.58199	0.00506567	Yes	1.20663	0.189635	No	-
HNRNPAB	1.47484	0.154259	No	1.61395	0.00101531	Yes	-
HNRNPC	1.35171	0.0663527	No	1.11193	0.252265	No	-
HNRNPD	1.21071	0.110006	No	1.3299	0.0140243	Yes	-
HNRNPH1	1.09026	0.287473	No	1.07295	0.423067	No	-
HNRNPH3	1.54807	0.00140995	Yes	1.10977	0.146958	No	-
HNRNPK	0.828825	0.236101	No	1.31349	0.00482173	Yes	-
HNRNPL	1.0714	0.694224	No	1.0849	0.460359	No	-
HNRNPM	1.17835	0.198571	No	1.05278	0.535681	No	-
HNRNPR	1.04162	0.711198	No	1.13884	0.180776	No	-
HNRNPU	1.2317	0.0062796	Yes	1.08343	0.301048	No	-
HOMER1	0.791122	0.0861502	No	0.780943	0.0282389	No	-
HP	0.987195	0.972651	No	3.11535	0.00294448	Yes	-
HP1BP3	1.5494	0.0290896	No	1.14801	0.232849	No	-
HPCA	0.705477	0.0540279	No	0.921576	0.546098	No	-
HPCAL1	0.583895	0.00607214	Yes	0.986433	0.946583	No	-
HPCAL4	0.372452	0.0214542	Yes	1.22586	0.100965	No	-
HPRT1	0.534539	0.0235373	No	2.47732	0.00463235	Yes	-
HRAS	0.870184	0.254353	No	0.990384	0.944884	No	-
HSD17B10	1.82997	0.00452587	Yes	2.31047	0.0004991	Yes	Yes
HSD17B12	0.934821	0.602729	No	0.843953	0.113217	No	-
HSD17B4	1.3453	0.0264189	No	1.18095	0.0769256	No	-
HSD17B8	1.62197	0.040996	No	1.52757	0.0212038	Yes	-
HSDL1	1.14167	0.241165	No	0.908389	0.363383	No	-
HSDL2	2.11021	0.00559801	Yes	1.27406	0.0316591	Yes	Yes
HSP90AA1	1.20956	0.112681	No	0.988719	0.918783	No	-
HSP90AB1	1.04552	0.627338	No	1.06583	0.699614	No	-
HSP90AB2P	0.848136	0.267335	No	1.15763	0.360631	No	-
HSP90B1	0.934714	0.266356	No	0.919078	0.446471	No	-
HSPA12A	0.720154	0.00493532	Yes	0.813984	0.00234904	Yes	Yes
HSPA12B	0.268067	0.00537065	Yes	0.586032	0.00967677	Yes	Yes
HSPA2	1.53464	0.0426388	No	1.44884	0.0231315	Yes	-
HSPA4	0.823196	0.0619383	No	1.11694	0.259154	No	-
HSPA4L	0.843821	0.15082	No	1.02938	0.797018	No	-
HSPA5	1.19638	0.0527353	No	1.33524	0.109182	No	-
HSPA8	0.943897	0.651618	No	1.20233	0.0707977	No	-
HSPA9	0.973213	0.79737	No	1.00603	0.911291	No	-
HSPB1	2.45799	0.00379701	Yes	2.80767	1.5006e-06	Yes	Yes
HSPD1	0.977554	0.804982	No	0.976265	0.78243	No	-
HSPE1	0.398014	0.0013209	Yes	1.67083	0.029253	Yes	No
HSPH1	0.730486	0.0107846	Yes	1.206	0.0765711	No	-
HTT	1.22422	0.298571	No	0.878234	0.0860981	No	-
HUWE1	0.937273	0.389935	No	0.975795	0.731009	No	-
HYOU1	0.854578	0.121025	No	0.954563	0.517362	No	-
IAH1	0.461604	0.00522836	Yes	1.28246	0.0910045	No	-
IARS2	1.15712	0.0733313	No	0.84736	0.0211537	Yes	-
ICAM5	0.825583	0.107321	No	0.976366	0.882916	No	-
IDH1	1.16481	0.359457	No	3.75511	0.000380852	Yes	-
IDH2	1.18989	0.176112	No	1.01676	0.867548	No	-
IDH3A	1.0235	0.879312	No	1.30539	0.0416077	No	-
IDH3B	1.13215	0.296061	No	1.00034	0.996311	No	-
IDH3G	0.420092	0.192526	No	0.964385	0.798068	No	-
IGSF21	0.746756	0.0556806	No	0.723899	0.000626351	Yes	-
IGSF8	0.652397	0.000683085	Yes	0.899098	0.158616	No	-
IGSF9B	0.581885	0.0125373	Yes	0.618155	7.7431e-05	Yes	Yes
ILF2	1.44139	0.012702	Yes	1.26413	0.00695738	Yes	Yes
ILF3	1.17651	0.334315	No	1.18898	0.101487	No	-
IMMT	0.953956	0.692393	No	0.751026	9.60384e-05	Yes	-
IMPA1	0.513709	0.0483463	No	3.69801	0.000135054	Yes	-
IMPDH2	1.13569	0.331663	No	1.06432	0.397796	No	-
INA	0.542914	0.000200498	Yes	0.833732	0.187885	No	-
INPP1	1.60101	0.0643274	No	1.27698	0.0234445	Yes	-
INPP4A	0.796066	0.181092	No	0.965847	0.697611	No	-
IPO5	1.04189	0.540259	No	0.911537	0.112556	No	-
IPO7	1.00081	0.991401	No	0.956742	0.431717	No	-
IQGAP1	2.33424	0.00763632	Yes	1.42325	0.00702221	Yes	Yes
IQSEC1	0.819699	0.0353239	No	0.857423	0.0759061	No	-
IQSEC2	0.829753	0.330841	No	0.895105	0.11912	No	-
IRGQ	0.650891	0.0229711	No	0.633782	5.04202e-05	Yes	-
ISCU	0.882393	0.41841	No	1.32497	0.44784	No	-
ISOC1	2.26434	0.0241403	No	2.66633	0.000109244	Yes	-
IST1	1.02244	0.923869	No	0.962926	0.690981	No	-
ITGA7	4.28912	0.000474627	Yes	1.5605	0.0418893	No	-
ITGAV	1.23038	0.0970582	No	1.13339	0.411255	No	-
ITGB1	2.17605	0.0030602	Yes	1.43983	0.00441837	Yes	Yes
ITGB8	1.64445	0.00311443	Yes	1.2686	0.315752	No	-
ITPKA	1.26918	0.149811	No	0.640969	0.0106807	Yes	-
ITPR1	0.744284	0.0272557	No	0.828704	0.0233848	Yes	-
ITSN1	0.833679	0.0668129	No	0.938159	0.542403	No	-
IVD	1.39321	0.0105692	Yes	1.23315	0.0858226	No	-
JAM2	0.946385	0.846846	No	0.848385	0.377082	No	-
JAM3	0.210016	0.000367662	Yes	1.22027	0.504621	No	-
KATNAL2	1.17091	0.0703637	No	1.2923	0.0161573	Yes	-
KBTBD11	1.19947	0.105212	No	0.965065	0.683197	No	-
KCNA2	0.478625	0.00165224	Yes	0.74774	0.0596366	No	-
KCNAB2	0.590622	0.000820398	Yes	1.06103	0.546577	No	-
KCNMA1	1.03548	0.799707	No	0.70818	0.000391357	Yes	-
KCTD12	1.10374	0.507188	No	1.2963	0.0119202	Yes	-
KHSRP	0.700984	0.168652	No	2.16082	0.000890756	Yes	-
KIAA0513	0.921565	0.536619	No	1.02237	0.84205	No	-
KIAA1217	1.5569	0.00577264	Yes	0.949057	0.558279	No	-
KIAA1549L	0.647946	0.000962189	Yes	0.672881	0.00714766	Yes	Yes
KIF1A	0.88631	0.162901	No	0.950601	0.304201	No	-
KIF21A	0.708226	0.00280398	Yes	0.850712	0.110261	No	-
KIF2A	1.13805	0.339106	No	0.920662	0.190172	No	-
KIF3A	0.768074	0.238373	No	0.779449	0.00310834	Yes	-
KIF5B	1.32128	0.0296443	No	1.03418	0.717062	No	-
KIF5C	1.02995	0.722493	No	0.759419	0.00015096	Yes	-
KIFAP3	1.39903	0.0443776	No	0.859981	0.0500237	No	-
KLC2	1.03309	0.91893	No	0.76285	0.0340726	No	-
KPNA3	1.63349	0.079099	No	1.13013	0.0437884	No	-
KPNA4	1.45017	0.159451	No	1.14858	0.17477	No	-
KPNB1	1.13481	0.184986	No	0.963892	0.511314	No	-
KRAS	0.678261	0.0157667	Yes	1.35442	0.0368547	Yes	No
KTN1	1.15818	0.3541	No	1.04839	0.639026	No	-
KYAT3	1.41959	0.106237	No	1.14791	0.40702	No	-
L1CAM	0.814595	0.036608	No	1.02569	0.782923	No	-
LAMA5	2.07159	0.0330303	No	1.31566	0.17683	No	-
LAMB2	2.2072	0.00385224	Yes	1.16757	0.34171	No	-
LAMC1	2.24994	0.00137562	Yes	1.13783	0.397034	No	-
LAMP1	1.00544	0.967655	No	1.17231	0.429121	No	-
LAMP2	0.79083	0.317377	No	1.3907	0.00363235	Yes	-
LAMTOR1	1.14171	0.311762	No	1.04459	0.683206	No	-
LAMTOR3	0.86681	0.547367	No	1.63758	0.00201441	Yes	-
LANCL1	0.900522	0.300507	No	1.14619	0.0917494	No	-
LANCL2	1.04474	0.76835	No	0.855789	0.150806	No	-
LAP3	1.20472	0.564178	No	3.06457	0.000162065	Yes	-
LARP1	0.8036	0.163001	No	0.741796	0.00337275	Yes	-
LARS	1.12841	0.290773	No	0.873252	0.278243	No	-
LASP1	1.30585	0.0296204	No	1.59993	0.00411555	Yes	-
LDHA	0.895107	0.357549	No	1.11769	0.460082	No	-
LDHB	1.14026	0.381834	No	1.57979	0.0045063	Yes	-
LETM1	1.04561	0.619085	No	0.787907	0.00678782	Yes	-
LGALS1	0.853906	0.41713	No	2.07182	0.00213415	Yes	-
LGALS3	1.28344	0.482326	No	7.39432	3.0012e-07	Yes	-
LGALS3BP	0.790285	0.284535	No	0.975712	0.902513	No	-
LGALSL	0.781346	0.115593	No	1.80328	0.00047599	Yes	-
LGI1	0.612713	0.00177313	Yes	0.88112	0.111713	No	-
LGI3	0.291458	6.46766e-06	Yes	0.941679	0.790474	No	-
LHPP	2.43228	0.00080398	Yes	2.40174	4.80192e-06	Yes	Yes
LIMCH1	0.604806	0.0475925	No	0.975659	0.776504	No	-
LIN7A	1.23556	0.248605	No	0.910912	0.4375	No	-
LIN7B	1.0732	0.600303	No	0.911761	0.395037	No	-
LINGO1	0.87352	0.355632	No	0.727794	0.000843037	Yes	-
LLGL1	2.04356	9.801e-05	Yes	1.15081	0.350595	No	-
LMAN1	1.44137	0.275191	No	1.13991	0.292255	No	-
LMNA	1.1875	0.356264	No	1.27905	0.0497266	No	-
LMNB1	1.87334	0.0245254	No	1.17729	0.232384	No	-
LMNB2	1.27051	0.0284164	No	1.09479	0.242956	No	-
LNPK	1.15896	0.462831	No	1.05181	0.343263	No	-
LONP1	1.00428	0.971127	No	0.936421	0.364415	No	-
LRP1	1.60687	0.00269851	Yes	1.05011	0.558764	No	-
LRPPRC	0.936523	0.454902	No	0.640068	1.08043e-05	Yes	-
LRRC40	1.21991	0.271148	No	0.972815	0.692358	No	-
LRRC47	1.26853	0.047591	No	0.949417	0.474885	No	-
LRRC57	0.790344	0.111113	No	0.848334	0.10466	No	-
LRRC59	0.800532	0.124835	No	0.859926	0.114397	No	-
LRRC8A	1.97265	0.0067403	Yes	0.817971	0.030515	No	-
LRSAM1	0.835727	0.618261	No	0.861068	0.101205	No	-
LSAMP	0.800016	0.297606	No	1.0976	0.329918	No	-
LSM3	1.20464	0.0636174	No	1.75899	0.00177911	Yes	-
LTA4H	1.38451	0.00662239	Yes	1.30671	0.00202521	Yes	Yes
LY6H	0.87377	0.744352	No	0.857147	0.237401	No	-
LYRM4	1.02986	0.883782	No	0.846742	0.154792	No	-
LYSMD2	1.1751	0.563707	No	1.48049	0.0554106	No	-
LZTFL1	0.82951	0.300087	No	0.896063	0.161723	No	-
M6PR	1.10783	0.638869	No	1.06006	0.725969	No	-
MACF1	1.34979	0.00823831	Yes	1.08054	0.474389	No	-
MADD	0.722093	0.0159055	Yes	0.7984	0.00231783	Yes	Yes
MAG	0.252919	1.39303e-05	Yes	0.890291	0.658003	No	-
MAIP1	0.803457	0.229069	No	0.829825	0.022361	Yes	-
MAL2	0.82244	0.0704562	No	0.811649	0.0826927	No	-
MAOA	1.15397	0.121077	No	0.992499	0.932434	No	-
MAOB	1.86666	0.00514925	Yes	1.32384	0.0208706	Yes	Yes
MAP1A	0.482012	2.18905e-05	Yes	0.9358	0.553854	No	-
MAP1B	0.620195	2.58706e-05	Yes	0.776874	0.00147239	Yes	Yes
MAP1LC3A	0.934439	0.69989	No	1.06223	0.659065	No	-
MAP1S	0.955117	0.757708	No	0.901419	0.166719	No	-
MAP2	0.756281	0.0979811	No	0.880646	0.356678	No	-
MAP2K1	0.623616	0.00123731	Yes	1.08719	0.37304	No	-
MAP2K2	0.738435	0.0500542	No	0.904733	0.328563	No	-
MAP2K4	0.910281	0.442132	No	0.836546	0.0473673	No	-
MAP4	0.983709	0.934419	No	1.45312	0.0352635	Yes	-
MAP6	0.549823	0.00010199	Yes	0.910901	0.456389	No	-
MAP6D1	0.257639	5.97015e-06	Yes	1.26807	0.0885264	No	-
MAPK1	1.5913	0.00355572	Yes	1.90875	4.2617e-05	Yes	Yes
MAPK3	1.32486	0.120354	No	1.67677	0	Yes	-
MAPK8IP3	0.715884	0.0520796	No	0.880586	0.116615	No	-
MAPRE1	0.923884	0.570548	No	1.14144	0.0591591	No	-
MAPRE2	3.02854	0.11589	No	0.937739	0.407807	No	-
MAPRE3	0.73189	0.0122781	Yes	0.792192	0.0703121	No	-
MAPT	0.726556	0.0347289	No	5.08242	0	Yes	-
MARC2	1.75771	0.160952	No	0.959166	0.643278	No	-
MARCKS	1.24809	0.356693	No	1.18179	0.561086	No	-
MARK2	0.452918	0.00117313	Yes	0.94373	0.738664	No	-
MARK3	1.51732	0.1314	No	0.884989	0.271176	No	-
MARK4	0.477985	0.000632338	Yes	0.834437	0.0791468	No	-
MARS	1.16008	0.172274	No	0.884381	0.235797	No	-
MAT2A	1.24509	0.374768	No	2.15086	0.00120618	Yes	-
MAT2B	1.06244	0.753838	No	1.67227	0.00134694	Yes	-
MATR3	0.920635	0.439623	No	1.09794	0.468167	No	-
MBLAC2	0.808166	0.152166	No	1.08703	0.566137	No	-
MBOAT7	0.949938	0.700337	No	0.855458	0.0819589	No	-
MBP	0.247827	4.52736e-05	Yes	1.24563	0.401994	No	-
MCAM	1.16421	0.486102	No	1.19906	0.300561	No	-
MCCC1	1.89306	0.00224129	Yes	1.17711	0.249482	No	-
MCCC2	1.14366	0.254509	No	1.04067	0.676309	No	-
MCTS1	1.05513	0.706282	No	1.50961	0.0327338	Yes	-
MDH1	0.920044	0.477998	No	1.65195	0.0042398	Yes	-
MDH2	0.669149	0.0246925	No	1.16527	0.246195	No	-
ME1	1.86573	0.00567612	Yes	1.34264	0.049599	No	-
ME2	0.907681	0.538266	No	1.05804	0.424221	No	-
ME3	0.855223	0.146552	No	0.682899	0.00881303	Yes	-
MECP2	2.73659	0.0299756	No	1.16473	0.16622	No	-
METTL7A	2.18133	0.00180149	Yes	1.02401	0.832736	No	-
MFF	0.835234	0.0989289	No	0.749133	0.00486495	Yes	-
MFN2	0.998194	0.986353	No	0.773573	0.00207443	Yes	-
MGLL	0.806544	0.125328	No	0.901965	0.20484	No	-
MGST3	0.934141	0.584983	No	0.806848	0.0153938	Yes	-
MIEN1	0.743544	0.0183164	Yes	1.0984	0.389031	No	-
MINK1	1.08368	0.505111	No	0.986004	0.883164	No	-
MLEC	1.231	0.148702	No	1.00881	0.901522	No	-
MLF2	0.531488	0.0220368	No	1.38649	0.340208	No	-
MMAB	1.57058	0.152199	No	1.59826	0.0324034	Yes	-
MOG	0.160608	2.63682e-05	Yes	0.77131	0.298293	No	-
MPC2	1.00871	0.960609	No	0.761826	0.0785876	No	-
MPP1	0.892296	0.60608	No	0.859895	0.129634	No	-
MPP2	0.901388	0.418137	No	0.948506	0.691899	No	-
MPP6	1.18563	0.135337	No	1.07501	0.397473	No	-
MRAS	1.51725	0.0165537	Yes	1.01642	0.84173	No	-
MRPS36	0.705403	0.160338	No	2.31729	0.00812905	Yes	-
MSN	2.10471	0.005399	Yes	2.63097	2.40096e-05	Yes	Yes
MT-ATP6	0.683995	0.217597	No	0.763038	0.0045045	Yes	-
MT-CO1	1.03117	0.876727	No	0.678674	0.0203148	Yes	-
MT-CO2	0.953983	0.646848	No	0.806603	0.00632533	Yes	-
MT-ND1	0.814145	0.207316	No	0.664712	0.00339736	Yes	-
MT-ND2	0.660207	0.337766	No	0.673239	0.00253812	Yes	-
MT-ND4	0.976637	0.862473	No	0.724984	0.0173343	Yes	-
MT-ND5	1.06551	0.730237	No	0.686214	0.000765906	Yes	-
MTCH1	0.982587	0.846823	No	0.87184	0.177277	No	-
MTCH2	1.10904	0.334241	No	0.840697	0.0748469	No	-
MTDH	1.13387	0.499863	No	1.06339	0.579606	No	-
MTFR1L	1.22367	0.580703	No	0.911347	0.294212	No	-
MTHFD1	1.14695	0.0836005	No	1.15044	0.0755435	No	-
MTPN	1.51265	0.0252	No	1.56378	0.00160804	Yes	-
MTURN	1.00208	0.989996	No	1.27573	0.0641453	No	-
MTX2	0.809214	0.340712	No	0.841295	0.0315711	No	-
MVD	1.59941	0.0336935	No	2.073	0.0238394	Yes	-
MVP	0.815898	0.624403	No	0.594299	0.060602	No	-
MYADM	0.632688	0.000655721	Yes	0.893133	0.321758	No	-
MYEF2	1.24685	0.355092	No	1.02319	0.835351	No	-
MYH10	0.856138	0.0702413	No	0.898255	0.202052	No	-
MYH14	1.25576	0.144441	No	1.07541	0.405534	No	-
MYH9	1.27895	0.0237756	No	0.983137	0.841658	No	-
MYL6	1.1702	0.2588	No	1.07746	0.298046	No	-
MYL6B	0.91905	0.752627	No	0.903462	0.533369	No	-
MYLK	0.872644	0.350505	No	1.00493	0.946389	No	-
MYO18A	1.13048	0.17265	No	0.880045	0.175923	No	-
MYO5A	0.895689	0.184057	No	0.871003	0.0462962	No	-
MYO6	1.87578	0.000168657	Yes	0.968995	0.727456	No	-
NACA	0.772586	0.0929254	No	1.1211	0.340544	No	-
NADK2	1.60378	0.0466239	No	2.76769	0.000106242	Yes	-
NAGK	0.874283	0.596607	No	1.69092	1.86074e-05	Yes	-
NAMPT	2.22037	0.010709	Yes	1.43943	0.0480996	No	-
NAP1L1	1.09715	0.245434	No	0.935794	0.323939	No	-
NAP1L4	1.18505	0.371202	No	1.1065	0.114197	No	-
NAPA	0.87301	0.231614	No	0.934229	0.138189	No	-
NAPB	0.793441	0.0676697	No	0.949441	0.368976	No	-
NAPG	0.866648	0.268166	No	0.844217	0.00847929	Yes	-
NAXD	1.20919	0.277025	No	1.4936	0.00957023	Yes	-
NAXE	1.1605	0.274852	No	1.2455	0.132432	No	-
NBEA	0.941765	0.503723	No	0.900774	0.199371	No	-
NCALD	0.522657	0.00125622	Yes	0.787362	0.0489571	No	-
NCAM1	0.949229	0.515311	No	0.972607	0.633276	No	-
NCAM2	1.02275	0.839688	No	1.09982	0.33929	No	-
NCAN	0.727341	0.0462965	No	0.794702	0.188209	No	-
NCDN	0.824464	0.0576348	No	1.11721	0.0940294	No	-
NCEH1	0.907031	0.2955	No	0.898146	0.122518	No	-
NCKAP1	1.00413	0.960505	No	0.882647	0.046036	No	-
NCKIPSD	0.585085	0.274294	No	0.757187	8.52341e-05	Yes	-
NCL	1.08405	0.507557	No	1.20113	0.124165	No	-
NCLN	1.02171	0.934469	No	0.864982	0.281766	No	-
NCS1	0.629145	0.0077209	Yes	1.34191	0.025232	Yes	No
NCSTN	0.880339	0.357113	No	1.02655	0.84783	No	-
NDEL1	0.714509	0.234425	No	0.931377	0.558572	No	-
NDRG1	0.884991	0.513224	No	1.11806	0.285539	No	-
NDRG2	1.40142	0.0292164	No	0.832043	0.0288433	No	-
NDRG3	0.987328	0.96231	No	0.888659	0.146	No	-
NDRG4	1.32799	0.168982	No	1.19597	0.0429457	No	-
NDUFA10	0.897742	0.246663	No	0.707879	9.90396e-06	Yes	-
NDUFA12	0.86942	0.287885	No	0.716512	0.0014979	Yes	-
NDUFA13	1.00491	0.96666	No	0.724499	0.000186975	Yes	-
NDUFA2	0.789565	0.0824577	No	0.792285	0.0100933	Yes	-
NDUFA4	0.84874	0.217738	No	0.717852	0.000253601	Yes	-
NDUFA5	0.83059	0.177614	No	0.69812	3.81152e-05	Yes	-
NDUFA6	0.844615	0.186796	No	0.663916	0.00032623	Yes	-
NDUFA8	0.738578	0.0189637	Yes	0.720015	0.00357713	Yes	Yes
NDUFA9	0.737392	0.00802239	Yes	0.658825	3.84154e-05	Yes	Yes
NDUFAF3	0.99765	0.991953	No	0.987135	0.961577	No	-
NDUFB10	0.855856	0.237359	No	0.722643	9.60384e-05	Yes	-
NDUFB3	1.00194	0.985056	No	0.780244	0.0193097	Yes	-
NDUFB4	0.967885	0.769803	No	0.685622	0.0079925	Yes	-
NDUFB5	0.876893	0.391704	No	0.697049	0.00247899	Yes	-
NDUFB8	0.742995	0.0282433	No	0.673669	0.00162035	Yes	-
NDUFB9	0.781888	0.256975	No	0.726173	0.00796729	Yes	-
NDUFC2	1.00054	0.99613	No	0.800561	0.0983154	No	-
NDUFS1	0.83732	0.145921	No	0.756881	0.0012485	Yes	-
NDUFS2	0.825491	0.144657	No	0.712268	0.000622149	Yes	-
NDUFS3	0.910315	0.463412	No	0.698616	7.56303e-05	Yes	-
NDUFS4	1.25151	0.250653	No	1.35384	0.174264	No	-
NDUFS5	1.50238	0.0576378	No	1.0621	0.651264	No	-
NDUFS7	0.845521	0.370712	No	0.648539	4.80192e-06	Yes	-
NDUFS8	0.756967	0.0893229	No	0.675044	3.57143e-05	Yes	-
NDUFV1	0.618456	0.0061	Yes	0.844937	0.0167626	Yes	Yes
NDUFV2	0.673638	0.0226453	No	0.949832	0.60806	No	-
NEBL	2.63232	0.0371542	No	1.34439	0.0119217	Yes	-
NECAB1	0.40405	0.00442139	Yes	0.756722	0.0431618	No	-
NECAB2	1.10081	0.68102	No	0.856318	0.453592	No	-
NECAP1	1.3602	0.271081	No	1.54666	0.023084	Yes	-
NECTIN1	0.523155	0.00135274	Yes	0.717024	0.00260414	Yes	Yes
NEFH	0.559156	0.0013806	Yes	0.89417	0.698762	No	-
NEFL	0.491174	0.000493035	Yes	0.888267	0.509248	No	-
NEFM	0.478999	0.00030995	Yes	0.898483	0.557868	No	-
NEGR1	0.771784	0.0165701	Yes	0.940921	0.422217	No	-
NENF	1.06738	0.768827	No	1.91349	0.000461885	Yes	-
NF1	1.16345	0.628928	No	0.599879	0.00328121	Yes	-
NFASC	0.763683	0.00506617	Yes	0.908929	0.12604	No	-
NFS1	0.625043	0.0196682	Yes	0.744511	0.00469388	Yes	Yes
NFU1	0.904899	0.517766	No	0.964184	0.735637	No	-
NGEF	0.948416	0.814857	No	0.537698	3.0012e-07	Yes	-
NIF3L1	0.795478	0.508201	No	1.62205	0.00817287	Yes	-
NIPSNAP1	0.865337	0.306092	No	0.732003	0.0163785	Yes	-
NIPSNAP2	0.999247	0.995569	No	0.506155	0.0437398	No	-
NIPSNAP3A	0.787739	0.218879	No	1.38315	0.0139175	Yes	-
NIT1	0.969332	0.850176	No	1.62721	0.00364346	Yes	-
NLN	1.23936	0.351187	No	0.818783	0.141936	No	-
NME3	1.16064	0.134601	No	0.755721	0.383913	No	-
NNT	0.913066	0.276051	No	0.705967	0.000523709	Yes	-
NOL3	0.569038	0.230614	No	1.21135	0.112352	No	-
NONO	1.0383	0.840583	No	0.910046	0.373279	No	-
NOVA2	0.979714	0.87361	No	1.17003	0.294753	No	-
NPEPPS	1.07611	0.476988	No	1.10638	0.0744082	No	-
NPLOC4	1.75195	0.0344144	No	1.25822	0.091587	No	-
NPM1	1.08516	0.54323	No	1.09336	0.322704	No	-
NPTN	0.726342	0.0363478	No	0.932329	0.518348	No	-
NPTX1	0.910375	0.359707	No	1.227	0.0407278	No	-
NQO1	3.26684	0.00869701	Yes	2.60295	0.000128451	Yes	Yes
NRAS	0.7932	0.0127995	Yes	1.01161	0.96515	No	-
NRBP2	1.49997	0.196716	No	1.06382	0.319269	No	-
NRCAM	0.941672	0.608503	No	0.896946	0.168517	No	-
NRXN1	0.890339	0.25269	No	1.03414	0.75212	No	-
NRXN3	1.11693	0.726759	No	0.930219	0.506389	No	-
NSF	0.861171	0.0953085	No	0.916895	0.142011	No	-
NSFL1C	1.59644	0.0164761	Yes	1.98905	0.00594058	Yes	Yes
NT5C2	0.992718	0.985605	No	1.28944	0.0937569	No	-
NT5DC3	0.588181	0.000482587	Yes	0.728696	0.0275594	No	-
NTM	1.18168	0.287908	No	0.834182	0.00577131	Yes	-
NTRK2	1.70224	0.00379652	Yes	0.710695	0.215099	No	-
NUDC	0.989141	0.95651	No	1.32355	0.0691597	No	-
NUDCD3	0.682269	0.0043602	Yes	1.11318	0.520839	No	-
NUDT21	1.03014	0.848042	No	1.34175	0.0109448	Yes	-
NUMA1	1.28731	0.142651	No	1.10318	0.594888	No	-
NUP62	2.88943	0.00114428	Yes	1.42469	0.0148742	Yes	Yes
OAT	1.46576	0.161655	No	0.998236	0.988934	No	-
OCIAD1	0.899659	0.28126	No	0.936999	0.335551	No	-
OCRL	1.01992	0.920627	No	0.999133	0.993588	No	-
OGDH	0.972154	0.728874	No	0.795636	0.0363046	No	-
OGT	1.08008	0.346956	No	0.742009	0.00343818	Yes	-
OLA1	1.43391	0.0869209	No	1.64281	0.0197764	Yes	-
OLFM1	0.609056	0.0055194	Yes	0.460019	3.0012e-07	Yes	Yes
OMG	0.551035	0.00325025	Yes	0.945788	0.739993	No	-
OPA1	0.878439	0.0998886	No	0.851975	0.0276531	No	-
OPALIN	0.176491	0.000331841	Yes	0.776049	0.57639	No	-
OPCML	0.847344	0.153217	No	0.904024	0.166472	No	-
OPTN	0.811851	0.346651	No	0.847214	0.0243229	Yes	-
OSBPL1A	0.938622	0.662528	No	1.01645	0.861207	No	-
OSTF1	0.804415	0.149062	No	1.02319	0.885909	No	-
OTUB1	0.94467	0.422657	No	1.00972	0.905677	No	-
OXCT1	1.21104	0.185496	No	1.40841	0.0254016	Yes	-
OXR1	0.641593	0.000550746	Yes	1.01532	0.897147	No	-
P4HB	0.979532	0.887574	No	1.11851	0.149884	No	-
PA2G4	1.08818	0.430892	No	1.25703	0.0575069	No	-
PACS1	0.769505	0.0175915	Yes	0.992651	0.907335	No	-
PACSIN1	0.756918	0.112162	No	0.820015	0.0318496	No	-
PADI2	2.23272	0.00196667	Yes	2.1084	1.77071e-05	Yes	Yes
PAFAH1B1	1.18685	0.189572	No	1.16689	0.303189	No	-
PAFAH1B2	1.30255	0.422415	No	1.49511	0.00226891	Yes	-
PAFAH1B3	2.08831	0.00716368	Yes	2.21298	3.60144e-06	Yes	Yes
PAICS	1.37467	0.00992438	Yes	1.82545	0.00017617	Yes	Yes
PAK1	0.807714	0.0774264	No	0.80059	0.0143968	Yes	-
PAK2	1.63194	0.036796	No	1.35998	0.00522089	Yes	-
PAK3	1.01365	0.928381	No	1.05406	0.791331	No	-
PALM	1.05404	0.749604	No	1.01721	0.825785	No	-
PANK4	0.197695	0.000704975	Yes	0.934494	0.332181	No	-
PARK7	0.88629	0.642509	No	1.97244	0.0457752	No	-
PARP1	1.44394	0.012495	Yes	1.21443	0.0783334	No	-
PBXIP1	2.12309	0.00091393	Yes	1.82355	4.62185e-05	Yes	Yes
PC	1.43031	0.00231642	Yes	0.937112	0.534405	No	-
PCBD1	1.25039	0.285675	No	4.01468	7.20288e-06	Yes	-
PCBP1	1.35596	0.0643502	No	1.11382	0.215042	No	-
PCBP2	1.34316	0.0288289	No	1.13321	0.0817044	No	-
PCCA	0.850124	0.192291	No	0.955809	0.654827	No	-
PCCB	0.825166	0.14184	No	1.01755	0.836175	No	-
PCDH1	0.749529	0.0223975	No	0.784934	0.0247236	Yes	-
PCDH9	1.02743	0.880122	No	0.924491	0.392599	No	-
PCK2	1.54556	0.0516035	No	0.817983	0.262796	No	-
PCLO	1.01446	0.921182	No	0.767293	0.00814886	Yes	-
PCMT1	0.913795	0.56971	No	2.41075	0.000718487	Yes	-
PCSK1N	0.735197	0.0968716	No	0.726834	0.218063	No	-
PCYOX1	1.01215	0.935129	No	0.95894	0.490259	No	-
PCYOX1L	0.484461	0.0057398	Yes	0.775073	0.00536825	Yes	Yes
PCYT2	1.05282	0.802644	No	2.29022	0.00170408	Yes	-
PDAP1	0.911191	0.624962	No	0.987431	0.912315	No	-
PDCD10	0.783793	0.0389552	No	0.893333	0.263767	No	-
PDCD6	0.568076	0.00929403	Yes	1.6244	0.00947509	Yes	No
PDCD6IP	0.762171	0.0244841	No	0.838512	0.0264061	No	-
PDE1A	0.975461	0.850852	No	1.12524	0.199374	No	-
PDE1B	0.900235	0.393053	No	1.0058	0.937438	No	-
PDE2A	0.987221	0.92454	No	1.0244	0.850414	No	-
PDE6D	1.66347	0.136735	No	1.42574	0.0114109	Yes	-
PDHA1	0.675311	0.00592886	Yes	0.847173	0.0116014	Yes	Yes
PDHB	0.762946	0.000895025	Yes	0.767978	0.000170468	Yes	Yes
PDHX	0.773748	0.0162522	Yes	0.751208	3.7515e-05	Yes	Yes
PDIA3	1.16637	0.154733	No	1.03621	0.61567	No	-
PDIA4	1.48106	0.0425975	No	1.13022	0.278572	No	-
PDIA6	0.983815	0.893445	No	1.01427	0.858062	No	-
PDK2	0.774769	0.0111572	Yes	0.736277	0.000644058	Yes	Yes
PDK3	0.621667	5.9204e-05	Yes	0.59555	2.85114e-05	Yes	Yes
PDXK	1.44169	0.00768756	Yes	1.32105	0.0367557	Yes	Yes
PDXP	1.26038	0.110597	No	2.12804	0.00019988	Yes	-
PEA15	1.4354	0.0122259	Yes	2.12328	3.18127e-05	Yes	Yes
PEBP1	1.11745	0.479085	No	1.47213	0.00788205	Yes	-
PEPD	0.598645	0.263784	No	2.80305	0.014151	Yes	-
PFDN1	0.854932	0.241148	No	0.96485	0.813776	No	-
PFDN2	0.839091	0.238387	No	1.07478	0.44216	No	-
PFDN4	0.786533	0.112844	No	1.17787	0.128846	No	-
PFDN5	0.717679	0.0756791	No	1.11581	0.318314	No	-
PFKFB2	1.91357	0.00671741	Yes	1.03657	0.832327	No	-
PFKL	1.02688	0.772371	No	1.06855	0.290471	No	-
PFKM	1.20468	0.0190358	Yes	1.10984	0.162586	No	-
PFKP	0.803074	0.0369468	No	0.762138	0.00465426	Yes	-
PFN1	1.33016	0.166968	No	1.90901	0.0022482	Yes	-
PFN2	1.04289	0.650628	No	1.39953	0.0618169	No	-
PGAM1	1.8272	0.0108537	Yes	2.39296	0.000241297	Yes	Yes
PGAM5	0.859986	0.189514	No	0.899318	0.464543	No	-
PGD	1.25054	0.288987	No	1.79481	0.000706483	Yes	-
PGK1	1.26067	0.36047	No	1.89211	0.000502701	Yes	-
PGLS	1.63264	0.0125846	Yes	1.63654	3.9916e-05	Yes	Yes
PGM1	1.21392	0.563164	No	1.92547	0.00102881	Yes	-
PGM2L1	0.690491	0.00237015	Yes	0.985287	0.899705	No	-
PGM3	0.987833	0.969441	No	2.24337	0.000111645	Yes	-
PGP	0.578291	0.0735353	No	1.56912	0.0424379	No	-
PGRMC1	0.871163	0.310117	No	0.995507	0.952706	No	-
PGRMC2	1.1139	0.429772	No	0.953571	0.503524	No	-
PHACTR1	0.588521	0.00117065	Yes	0.571302	0.000584634	Yes	Yes
PHB	0.987707	0.890949	No	0.829596	0.00677671	Yes	-
PHB2	0.860942	0.125549	No	0.82981	0.0155246	Yes	-
PHF24	0.737023	0.0294149	No	0.658523	3.0012e-07	Yes	-
PHGDH	2.39294	0.000256716	Yes	1.78357	1.89076e-05	Yes	Yes
PHPT1	1.52802	0.184558	No	2.13424	0.00222479	Yes	-
PHYHD1	4.85748	0.000976617	Yes	5.96916	0	Yes	Yes
PHYHIP	0.997531	0.979741	No	1.02297	0.873144	No	-
PHYHIPL	1.34992	0.012808	Yes	1.44697	0.117333	No	-
PI4KA	0.924824	0.299109	No	0.892235	0.16618	No	-
PICALM	0.872905	0.179065	No	0.859358	0.0652083	No	-
PIK3R1	0.482612	0.000740796	Yes	1.3929	0.0511131	No	-
PIN1	1.01994	0.879912	No	0.911653	0.283393	No	-
PIP4K2A	0.644001	0.00268905	Yes	1.10068	0.46302	No	-
PIP4K2B	0.924147	0.776584	No	0.786575	0.00218307	Yes	-
PIP5K1C	0.697543	0.000220398	Yes	0.675443	0.000396158	Yes	Yes
PITHD1	0.932913	0.53337	No	1.6284	0.00296309	Yes	-
PITPNA	0.41381	0.00592637	Yes	1.22984	0.219867	No	-
PKM	0.938349	0.675859	No	1.57189	0.00596999	Yes	-
PLCB1	0.716375	0.00796368	Yes	0.809633	0.0326282	No	-
PLCD1	2.69637	0.000373632	Yes	2.24957	2.85114e-05	Yes	Yes
PLCD3	3.62369	0.000766667	Yes	1.86651	0.00228661	Yes	Yes
PLCL2	0.644812	0.0247557	No	0.770861	0.00347239	Yes	-
PLD3	0.749236	0.0503204	No	1.30965	0.0768439	No	-
PLEC	2.83196	5.97015e-06	Yes	1.31452	0.101447	No	-
PLEKHB1	0.58812	0.00611144	Yes	1.01092	0.95163	No	-
PLGRKT	1.44265	0.0368005	No	0.983347	0.917253	No	-
PLIN3	1.93998	0.0986627	No	1.61836	0.00343277	Yes	-
PLLP	0.233694	0.00203035	Yes	1.13541	0.614679	No	-
PLP1	0.359994	8.80597e-05	Yes	0.778974	0.368742	No	-
PLPBP	1.17455	0.270316	No	1.0143	0.933705	No	-
PLPP3	2.36446	1.99005e-06	Yes	1.13024	0.404214	No	-
PLS3	1.12173	0.491921	No	1.01552	0.863113	No	-
PLSCR4	3.79523	4.47761e-06	Yes	1.81083	0.00156513	Yes	Yes
PLXNA1	0.974889	0.82377	No	0.694633	2.16086e-05	Yes	-
PLXNA4	0.776248	0.00514876	Yes	0.816357	0.00982653	Yes	Yes
PLXNB1	1.49434	0.236551	No	1.0366	0.933327	No	-
PMVK	1.88362	0.000574129	Yes	1.10375	0.134682	No	-
PNP	2.53227	0.0228542	No	1.9186	0.0256702	Yes	-
PNPLA6	0.841601	0.242778	No	0.916906	0.390896	No	-
PNPO	1.09316	0.699394	No	3.45913	3.0012e-07	Yes	-
PNPT1	0.804301	0.362282	No	0.54708	0.0822428	No	-
PODXL	1.22638	0.231359	No	1.73326	0.122074	No	-
POR	1.2999	0.111745	No	1.15386	0.0535255	No	-
PPA1	0.720176	0.477065	No	2.55389	0.000314526	Yes	-
PPCS	1.28157	0.62108	No	1.79921	0.0396618	No	-
PPFIA2	1.04562	0.725498	No	0.92483	0.376185	No	-
PPFIA3	0.860757	0.0785806	No	0.75576	0.0082509	Yes	-
PPIA	3.47861	1.59204e-05	Yes	3.49754	0.00020078	Yes	Yes
PPIB	2.83592	0.000268159	Yes	2.33155	0.00143788	Yes	Yes
PPID	1.13653	0.614233	No	1.23314	0.284333	No	-
PPIL1	1.87327	0.00380398	Yes	1.22031	0.241175	No	-
PPIL3	1.31385	0.305406	No	1.04159	0.788484	No	-
PPM1F	1.0176	0.891567	No	1.1988	0.0946104	No	-
PPM1H	0.750185	0.253894	No	1.10351	0.432279	No	-
PPME1	0.805829	0.0992871	No	1.13011	0.406609	No	-
PPP1CA	0.708142	0.0492448	No	0.931272	0.421624	No	-
PPP1CB	0.851305	0.212302	No	1.01795	0.82893	No	-
PPP1CC	0.909336	0.475948	No	1.16911	0.0428067	No	-
PPP1R12A	0.653205	0.00939154	Yes	0.83714	0.172649	No	-
PPP1R7	0.722462	0.050904	No	1.58937	0.0142836	Yes	-
PPP1R9B	0.942388	0.688727	No	0.71785	0.00256603	Yes	-
PPP2CA	0.801829	0.0422975	No	0.835143	0.391833	No	-
PPP2R1A	1.0504	0.661461	No	0.860783	0.012157	Yes	-
PPP2R2A	0.927555	0.53812	No	1.1494	0.171264	No	-
PPP2R5A	0.935718	0.648836	No	0.892873	0.276753	No	-
PPP2R5B	0.724058	0.0851517	No	0.708508	0.00012515	Yes	-
PPP2R5D	1.0931	0.530048	No	0.889753	0.0376864	No	-
PPP2R5E	1.31262	0.124	No	0.848569	0.0315363	No	-
PPP3CA	0.696085	0.00881393	Yes	1.35594	0.0037455	Yes	No
PPP3CB	0.755804	0.0347338	No	1.22544	0.0768703	No	-
PPP5C	0.58067	0.0231025	No	1.36788	0.0793733	No	-
PPP6R2	0.932058	0.660428	No	0.856394	0.065093	No	-
PPT1	1.08705	0.393879	No	1.49201	0.00159664	Yes	-
PRAF2	1.13412	0.17726	No	0.85039	0.016798	Yes	-
PRDX1	1.23254	0.178989	No	2.70351	3.0012e-07	Yes	-
PRDX2	0.72549	0.0816756	No	2.35195	0.00027551	Yes	-
PRDX3	0.864821	0.247344	No	0.947619	0.490616	No	-
PRDX5	1.49115	0.0776736	No	1.86252	0.00471188	Yes	-
PRDX6	1.93151	0.06831	No	4.4326	0.00010114	Yes	-
PREP	1.36335	0.129422	No	0.954926	0.681723	No	-
PRKACA	1.21493	0.303516	No	1.02996	0.705785	No	-
PRKACB	1.14345	0.291519	No	1.03259	0.590434	No	-
PRKAG1	1.3124	0.0875274	No	1.1485	0.0634157	No	-
PRKAR1A	1.2686	0.0784119	No	1.09489	0.476266	No	-
PRKAR1B	1.12339	0.439264	No	0.83215	0.131449	No	-
PRKAR2A	1.18445	0.190065	No	1.16996	0.0685174	No	-
PRKAR2B	0.987241	0.921246	No	0.978981	0.789794	No	-
PRKCA	1.61659	0.000701493	Yes	0.935997	0.524977	No	-
PRKCB	0.879697	0.0934139	No	0.693189	9.33373e-05	Yes	-
PRKCE	0.709049	0.0105348	Yes	0.681969	2.34094e-05	Yes	Yes
PRKCG	0.683925	0.0387721	No	0.828409	0.216761	No	-
PRKCSH	1.21405	0.397451	No	1.14962	0.142002	No	-
PRKDC	1.36369	0.0206149	Yes	0.980462	0.816473	No	-
PRKRA	1.11142	0.498896	No	0.985772	0.939178	No	-
PRMT1	1.20614	0.348033	No	1.08575	0.45634	No	-
PRMT5	1.2336	0.176504	No	1.17719	0.101061	No	-
PRNP	0.65039	0.0019408	Yes	1.00919	0.934218	No	-
PRODH	3.47216	0.000318408	Yes	0.915482	0.584488	No	-
PRPF8	1.53192	0.00509204	Yes	1.00862	0.940774	No	-
PRPSAP1	2.0774	0.0110657	Yes	1.17834	0.0548466	No	-
PRPSAP2	1.24786	0.0830836	No	1.36946	0.00126741	Yes	-
PRRT2	0.465515	8.1592e-05	Yes	0.749185	0.00268697	Yes	Yes
PSAP	1.18121	0.402905	No	1.69697	0.0456375	No	-
PSAT1	2.16703	4.72637e-05	Yes	2.07772	0	Yes	Yes
PSD3	1.20393	0.188554	No	1.04902	0.60868	No	-
PSIP1	1.0535	0.658256	No	0.93358	0.834593	No	-
PSMA1	1.04018	0.817777	No	1.52374	0.000415966	Yes	-
PSMA2	0.727754	0.0550308	No	1.27037	0.00104262	Yes	-
PSMA3	1.01705	0.873201	No	1.19806	0.0495777	No	-
PSMA4	0.995382	0.964916	No	1.23629	0.00163806	Yes	-
PSMA5	1.06798	0.66701	No	1.2501	0.00111855	Yes	-
PSMA6	0.944752	0.483836	No	1.24287	0.005744	Yes	-
PSMA7	1.07211	0.511798	No	1.29353	0.0183103	Yes	-
PSMB1	0.866283	0.0820517	No	1.22302	0.0202419	Yes	-
PSMB2	0.862304	0.296105	No	1.29915	0.0433794	No	-
PSMB3	0.881332	0.610746	No	1.34865	0.00304742	Yes	-
PSMB4	1.09112	0.584729	No	1.31935	0.00570948	Yes	-
PSMB5	0.808715	0.0319249	No	1.15233	0.182707	No	-
PSMB6	0.939863	0.598179	No	1.37808	0.000543818	Yes	-
PSMB7	1.02187	0.837523	No	1.25328	0.121776	No	-
PSMC1	0.948743	0.604837	No	1.02384	0.752706	No	-
PSMC2	1.08612	0.359394	No	1.04785	0.554912	No	-
PSMC3	0.908819	0.469127	No	1.0513	0.534441	No	-
PSMC4	1.48342	0.0127512	Yes	1.22154	0.0246011	Yes	Yes
PSMC5	1.18346	0.0631109	No	1.00353	0.958797	No	-
PSMC6	1.01787	0.935551	No	1.06079	0.304791	No	-
PSMD1	0.759524	0.0237448	No	0.942384	0.326527	No	-
PSMD11	1.07105	0.403164	No	0.973647	0.690389	No	-
PSMD12	0.965286	0.851197	No	0.96924	0.800298	No	-
PSMD13	1.51419	0.0575308	No	0.899927	0.266859	No	-
PSMD2	1.10768	0.264255	No	1.0055	0.926901	No	-
PSMD3	0.958736	0.69913	No	1.02572	0.741845	No	-
PSMD5	1.24211	0.404763	No	1.15576	0.109906	No	-
PSMD6	0.960165	0.85698	No	1.04698	0.697498	No	-
PSMD8	1.06748	0.551458	No	0.961791	0.575617	No	-
PSME1	1.91841	0.0301164	No	1.76907	0.0228806	Yes	-
PSME2	2.30287	0.00134776	Yes	2.24406	0.000933974	Yes	Yes
PSPC1	0.733095	0.338284	No	1.20907	0.083265	No	-
PTBP1	2.27055	0.0047796	Yes	1.30542	0.0595231	No	-
PTGES2	0.885506	0.675216	No	0.999831	0.99815	No	-
PTGFRN	0.97498	0.925185	No	0.808991	0.399291	No	-
PTK2B	0.683656	0.00798209	Yes	0.675605	0.000132353	Yes	Yes
PTMA	0.592981	0.00898607	Yes	1.72728	0.0305465	Yes	No
PTMS	0.702773	0.170856	No	3.047	0.000523709	Yes	-
PTP4A1	1.09325	0.522744	No	1.14415	0.0516741	No	-
PTPA	1.06894	0.666935	No	1.41701	0.0030063	Yes	-
PTPN11	1.29775	0.11309	No	1.30204	0.0594748	No	-
PTPN23	0.875237	0.299625	No	1.23032	0.0253274	Yes	-
PTPRA	1.26514	0.0529199	No	0.936098	0.510246	No	-
PTPRD	0.653445	0.0746507	No	1.04524	0.724738	No	-
PTPRE	0.555262	0.00146468	Yes	0.937419	0.376602	No	-
PTPRS	0.802179	0.0395015	No	0.783516	0.0122662	Yes	-
PTPRZ1	0.987455	0.881784	No	0.938078	0.293926	No	-
PTRHD1	2.59286	0.0284756	No	1.34453	0.00979832	Yes	-
PURA	1.21075	0.18354	No	0.990114	0.920865	No	-
PYGB	1.61988	0.000685572	Yes	1.3312	0.000853842	Yes	Yes
PYGM	3.56902	2.48756e-06	Yes	1.44946	0.00142557	Yes	Yes
QDPR	0.56393	0.00471841	Yes	2.0193	6.09244e-05	Yes	No
QKI	1.07051	0.731948	No	1.10785	0.572241	No	-
RAB10	0.849532	0.415008	No	1.02146	0.688082	No	-
RAB14	1.01894	0.848636	No	0.99004	0.906921	No	-
RAB18	1.14525	0.267282	No	0.895045	0.0452731	No	-
RAB1A	1.27038	0.468573	No	0.902556	0.277812	No	-
RAB21	1.35794	0.258646	No	1.09688	0.229283	No	-
RAB23	1.20207	0.183198	No	0.918892	0.308705	No	-
RAB24	1.06788	0.726965	No	0.917302	0.550611	No	-
RAB27B	1.2475	0.209528	No	1.46957	0.0471873	No	-
RAB2A	0.886484	0.17291	No	0.933328	0.267848	No	-
RAB31	2.31357	0.0524791	No	1.42684	0.00035024	Yes	-
RAB33B	1.11453	0.454017	No	1.00026	0.998761	No	-
RAB35	0.842389	0.573342	No	0.835784	0.0522494	No	-
RAB39B	0.942932	0.81168	No	0.936082	0.335314	No	-
RAB3A	1.01151	0.942709	No	0.824463	0.0235561	Yes	-
RAB3D	1.05528	0.61188	No	0.826635	0.0978905	No	-
RAB3GAP2	0.876602	0.132025	No	0.730169	0.00123469	Yes	-
RAB4A	0.931976	0.599698	No	0.996472	0.973967	No	-
RAB4B	0.797008	0.0157572	Yes	0.952248	0.493417	No	-
RAB5A	1.07002	0.602024	No	1.07794	0.582996	No	-
RAB5B	0.918227	0.451964	No	1.03416	0.65834	No	-
RAB5C	1.10073	0.405572	No	1.1892	0.290532	No	-
RAB6A	1.08896	0.484055	No	1.24246	0.0157053	Yes	-
RAB6B	1.1101	0.498194	No	1.3156	0.024955	Yes	-
RAB7A	1.08799	0.404654	No	1.02243	0.768762	No	-
RAB8B	1.18632	0.755802	No	1.13835	0.20177	No	-
RAB9A	0.949228	0.691344	No	1.13227	0.339295	No	-
RABEP1	1.30206	0.193483	No	0.82196	0.0232362	Yes	-
RABGEF1	1.40186	0.382115	No	0.858519	0.0800084	No	-
RABGGTA	1.47538	0.152018	No	1.07405	0.450637	No	-
RABIF	0.937814	0.62988	No	1.07103	0.575973	No	-
RABL6	0.516242	0.00293731	Yes	1.01397	0.886808	No	-
RACK1	1.19035	0.311947	No	1.03056	0.842212	No	-
RAD23A	0.729134	0.0329025	No	2.40997	0.00259364	Yes	-
RAD23B	0.592151	0.0160154	Yes	2.1588	0.00157413	Yes	No
RALA	0.98866	0.939173	No	0.945613	0.443655	No	-
RALY	0.953698	0.849629	No	0.965874	0.85127	No	-
RAN	2.00867	4.57711e-05	Yes	1.93282	0.00168998	Yes	Yes
RANBP1	1.44207	0.0560771	No	1.08963	0.563249	No	-
RANBP6	1.26077	0.115518	No	0.956798	0.635629	No	-
RAP1B	1.00113	0.993195	No	1.09323	0.305193	No	-
RAP1GAP	0.9865	0.939344	No	0.831853	0.0280294	No	-
RAP1GDS1	1.19592	0.193335	No	0.920791	0.362842	No	-
RAP2A	0.579229	2.1393e-05	Yes	0.673019	0.000283313	Yes	Yes
RAP2B	0.827254	0.118828	No	1.12672	0.250254	No	-
RAP2C	1.03045	0.945269	No	0.812164	0.234514	No	-
RAPGEF2	0.681614	0.0326284	No	0.871479	0.054536	No	-
RAPGEF5	0.766572	0.0773303	No	0.694989	0.00029922	Yes	-
RARS	0.686686	0.0877667	No	0.84193	0.0821717	No	-
RASAL1	1.14473	0.689896	No	0.783253	0.066277	No	-
RBBP4	1.26016	0.656321	No	2.18592	0.0638935	No	-
RBM8A	1.56566	0.0805388	No	1.25786	0.231124	No	-
RBP1	1.0833	0.854512	No	1.57301	0.0259766	Yes	-
RDH11	0.81685	0.244686	No	0.881721	0.0830732	No	-
RDH14	0.753548	0.167126	No	0.865981	0.11534	No	-
RDX	1.90455	0.0048607	Yes	2.40037	0.00222449	Yes	Yes
REEP5	0.804853	0.0907035	No	0.597281	0.0348202	No	-
REEP6	1.86961	0.120419	No	1.05775	0.646451	No	-
RGS6	0.747684	0.0708104	No	0.844588	0.0605405	No	-
RGS7	0.820987	0.0325413	No	0.692332	0.000172869	Yes	-
RHEB	1.37769	0.0138323	Yes	0.873397	0.164854	No	-
RHOA	0.621082	0.128963	No	0.829423	0.361241	No	-
RHOG	0.70051	0.0269985	No	1.23552	0.310111	No	-
RHOT1	1.11517	0.423422	No	0.887254	0.231942	No	-
RIDA	0.76803	0.485849	No	2.36571	0.0253481	Yes	-
RIMS1	0.911507	0.661729	No	0.792687	0.00410954	Yes	-
RMDN3	1.1111	0.177775	No	0.905648	0.126588	No	-
RMND1	1.02658	0.899263	No	0.881211	0.137268	No	-
RNH1	1.20827	0.133113	No	1.55473	0.00497989	Yes	-
RNPEP	1.66336	0.123557	No	1.57093	0.00121008	Yes	-
ROCK2	0.83207	0.0428871	No	0.810646	0.00183824	Yes	-
ROGDI	0.644901	0.0106373	Yes	0.811335	0.00430642	Yes	Yes
RPA3	1.31426	0.162267	No	1.16024	0.646229	No	-
RPH3A	0.709906	0.0286826	No	0.31286	0	Yes	-
RPL10A	1.19918	0.160458	No	0.929544	0.458552	No	-
RPL11	1.16814	0.150132	No	0.904257	0.353825	No	-
RPL12	0.965561	0.857822	No	1.07355	0.507938	No	-
RPL13	0.912991	0.422294	No	0.994791	0.963267	No	-
RPL14	0.99871	0.997417	No	1.01024	0.907001	No	-
RPL15	0.913272	0.607391	No	1.20911	0.524532	No	-
RPL18	0.854556	0.149261	No	1.02739	0.833912	No	-
RPL23	1.20291	0.306389	No	0.933472	0.326758	No	-
RPL23A	1.10752	0.492141	No	0.933854	0.510743	No	-
RPL24	1.56385	0.00110299	Yes	1.02644	0.809284	No	-
RPL27	1.23187	0.0628746	No	0.931641	0.396725	No	-
RPL27A	1.09696	0.383853	No	0.990855	0.941016	No	-
RPL3	2.96707	0.0487095	No	1.44084	0.273023	No	-
RPL30	1.57631	0.0118114	Yes	0.899132	0.229492	No	-
RPL31	1.12425	0.445619	No	0.822911	0.0206008	Yes	-
RPL35A	1.30343	0.0100463	Yes	0.830067	0.195275	No	-
RPL36	0.885764	0.43982	No	1.19261	0.379556	No	-
RPL4	1.33679	0.0605706	No	1.07951	0.551557	No	-
RPL6	0.774854	0.168959	No	1.15135	0.298463	No	-
RPL7	1.08806	0.523017	No	1.06855	0.551967	No	-
RPL8	1.17303	0.428581	No	0.996253	0.991324	No	-
RPLP2	0.855468	0.419457	No	1.0696	0.610835	No	-
RPN1	1.37273	0.0637473	No	0.992869	0.907606	No	-
RPN2	1.10593	0.637151	No	1.09692	0.411553	No	-
RPS10	0.837041	0.377995	No	1.12977	0.684342	No	-
RPS11	1.39659	0.0823697	No	0.757805	0.193327	No	-
RPS12	1.0893	0.602848	No	1.01402	0.879638	No	-
RPS13	1.12648	0.295007	No	0.954774	0.607767	No	-
RPS14	1.15782	0.177038	No	1.04407	0.65315	No	-
RPS15A	1.41089	0.0317771	No	0.697887	0.0280471	No	-
RPS16	1.11545	0.294543	No	0.976584	0.777777	No	-
RPS18	1.17211	0.192975	No	0.94981	0.575992	No	-
RPS19	1.40785	0.00753682	Yes	0.885962	0.443613	No	-
RPS2	1.11221	0.420573	No	0.853105	0.133926	No	-
RPS23	1.43937	0.0616085	No	1.0098	0.907369	No	-
RPS25	1.12712	0.292717	No	1.23696	0.185583	No	-
RPS28	1.11765	0.6177	No	1.00059	0.995627	No	-
RPS3	1.03256	0.861635	No	0.912603	0.166025	No	-
RPS3A	1.06596	0.788602	No	0.78011	0.0664019	No	-
RPS4X	1.23759	0.0497159	No	0.949987	0.557671	No	-
RPS5	1.16145	0.267325	No	0.728094	0.294245	No	-
RPS6	0.882823	0.726279	No	0.925457	0.522124	No	-
RPS7	0.968279	0.773472	No	0.986319	0.87939	No	-
RPS8	1.11933	0.485592	No	1.0612	0.539121	No	-
RPS9	0.998416	0.988581	No	0.98261	0.867747	No	-
RPSA	1.27207	0.117828	No	0.924511	0.386896	No	-
RRAS	1.58194	0.0219249	No	1.50794	0.000677671	Yes	-
RSU1	1.99308	3.03483e-05	Yes	1.92461	0.000269208	Yes	Yes
RTCA	0.974203	0.822611	No	0.911752	0.276912	No	-
RTCB	1.13003	0.328897	No	1.23117	0.0532587	No	-
RTN1	0.739852	0.00761493	Yes	0.744818	0.00179022	Yes	Yes
RTN3	0.67578	0.00735622	Yes	0.78446	0.0103637	Yes	Yes
RTN4	0.695873	0.000685572	Yes	0.82683	0.0070048	Yes	Yes
RTN4RL2	0.359454	0.0027597	Yes	0.85675	0.265342	No	-
RTRAF	1.19151	0.358787	No	1.00892	0.933867	No	-
RUFY2	1.23865	0.314505	No	0.937221	0.448334	No	-
RUFY3	0.755852	0.0065005	Yes	0.854413	0.0110258	Yes	Yes
RUVBL1	1.76461	0.00266965	Yes	1.22251	0.00707773	Yes	Yes
RUVBL2	1.48123	0.020398	Yes	1.15846	0.0693884	No	-
RYR2	0.780836	0.0320856	No	0.863442	0.151864	No	-
S100A1	0.804894	0.426125	No	1.88197	0.000291116	Yes	-
S100B	0.774575	0.412606	No	1.25612	0.198571	No	-
SACM1L	1.01042	0.916375	No	0.922187	0.200826	No	-
SAMM50	0.817355	0.183711	No	0.823731	0.248979	No	-
SAR1A	1.1545	0.294516	No	1.00534	0.934155	No	-
SBDS	1.13783	0.265576	No	1.39167	0.0387893	No	-
SBF1	0.955716	0.456274	No	0.897813	0.0862509	No	-
SCAMP1	1.04839	0.827019	No	0.789025	0.0733145	No	-
SCAMP5	0.725462	0.0215697	Yes	0.859484	0.5069	No	-
SCARB2	0.97517	0.816758	No	0.958061	0.7097	No	-
SCCPDH	0.984602	0.867878	No	0.846055	0.14536	No	-
SCFD1	1.37471	0.170622	No	0.90488	0.244727	No	-
SCG2	0.78185	0.31847	No	0.695216	0.0322923	No	-
SCN2A	0.621526	3.9801e-06	Yes	0.654704	0.0711101	No	-
SCN2B	0.592945	0.00070398	Yes	0.790633	0.049012	No	-
SCO1	1.14288	0.59516	No	0.739992	0.00231062	Yes	-
SCRN1	1.1487	0.286671	No	1.56109	0.000211585	Yes	-
SDC3	3.88167	0.0020597	Yes	1.72711	0.0751972	No	-
SDCBP	0.696121	0.113646	No	0.879068	0.166772	No	-
SDHA	0.884866	0.391779	No	1.09104	0.249203	No	-
SDHB	0.77933	0.104297	No	0.904889	0.154209	No	-
SDR39U1	0.983068	0.917074	No	0.854027	0.030331	No	-
SEC14L2	2.16482	0.0573995	No	1.35719	0.0623764	No	-
SEC22B	1.02868	0.815681	No	1.07408	0.2482	No	-
SEC24C	1.6591	0.0398801	No	0.905452	0.224652	No	-
SEC31A	0.850584	0.122907	No	0.920718	0.279132	No	-
SEL1L	0.652175	0.103651	No	0.880363	0.542068	No	-
SELENBP1	1.59599	0.224332	No	2.20721	0.000128752	Yes	-
SERPINA1	0.943258	0.795972	No	1.17122	0.660436	No	-
SERPINA3	0.955117	0.849284	No	1.67339	0.081355	No	-
SERPINB6	1.41934	0.299421	No	1.85792	0.000170468	Yes	-
SF3B1	1.3751	0.0636015	No	1.01915	0.811004	No	-
SF3B3	1.44525	0.00927662	Yes	1.10329	0.187235	No	-
SFPQ	1.10878	0.378469	No	1.25433	0.0105147	Yes	-
SFXN1	0.8999	0.28883	No	0.76301	0.000121549	Yes	-
SFXN3	1.08498	0.502596	No	0.836918	0.165402	No	-
SFXN5	1.14216	0.340354	No	0.9835	0.85712	No	-
SGIP1	0.537535	0.000419403	Yes	0.895385	0.189325	No	-
SGTA	0.820455	0.211257	No	1.09074	0.396629	No	-
SGTB	0.608079	0.00289154	Yes	0.651697	3.18127e-05	Yes	Yes
SH3BGRL	1.1785	0.632889	No	2.46497	0.000746098	Yes	-
SH3BGRL2	0.647447	0.265612	No	1.66172	0.00493667	Yes	-
SH3GL1	0.714665	0.00883433	Yes	0.74369	0.00617707	Yes	Yes
SH3GL2	0.85668	0.188757	No	0.938032	0.413257	No	-
SH3GL3	0.996777	0.983256	No	1.01103	0.912382	No	-
SH3GLB1	1.41476	0.473441	No	1.04767	0.659214	No	-
SH3GLB2	0.772885	0.029802	No	0.846354	0.0187377	Yes	-
SHANK3	0.752244	0.0549189	No	0.867576	0.262646	No	-
SHTN1	0.708401	0.0792672	No	1.05519	0.537503	No	-
SIRT2	0.329873	9.30348e-05	Yes	0.949452	0.817102	No	-
SKP1	1.08466	0.458414	No	1.23541	0.0600615	No	-
SLC12A2	0.638175	0.00453035	Yes	0.841683	0.158699	No	-
SLC12A5	1.08257	0.540945	No	0.79302	0.101074	No	-
SLC16A1	1.66811	0.020204	Yes	1.02489	0.927275	No	-
SLC17A7	0.9717	0.788914	No	0.878032	0.321674	No	-
SLC1A2	0.853924	0.309705	No	0.915459	0.355769	No	-
SLC1A3	1.94775	0.000173632	Yes	1.04961	0.587691	No	-
SLC1A4	1.43548	0.0047209	Yes	1.14096	0.184164	No	-
SLC24A2	0.690751	0.0100851	Yes	0.811377	0.0210738	Yes	Yes
SLC25A1	1.93137	0.00687264	Yes	1.06565	0.573028	No	-
SLC25A11	0.894448	0.168329	No	0.757976	0.00156393	Yes	-
SLC25A12	0.945158	0.574458	No	0.789032	0.0249538	No	-
SLC25A13	0.987511	0.926398	No	0.782685	0.0114289	Yes	-
SLC25A22	0.850954	0.0764423	No	0.745908	0.00179022	Yes	-
SLC25A23	0.457849	0.00196119	Yes	0.760042	0.0180207	Yes	Yes
SLC25A27	0.770913	0.155385	No	0.70533	0.00176471	Yes	-
SLC25A3	0.932182	0.387085	No	0.72552	0.0150444	Yes	-
SLC25A4	0.902072	0.2195	No	0.76627	0.00418878	Yes	-
SLC25A46	0.609855	0.000844279	Yes	0.73245	0.00111915	Yes	Yes
SLC25A5	1.02886	0.652027	No	0.73131	0.000331633	Yes	-
SLC25A6	0.861341	0.0644771	No	0.71378	5.22209e-05	Yes	-
SLC2A1	1.28103	0.0334995	No	0.934531	0.503728	No	-
SLC30A3	0.500768	0.00166318	Yes	0.624066	0.00720618	Yes	Yes
SLC32A1	0.840009	0.594813	No	1.22882	0.293682	No	-
SLC3A2	1.42186	0.00474975	Yes	0.916805	0.222753	No	-
SLC44A1	0.471881	9.30348e-05	Yes	0.943497	0.750215	No	-
SLC44A2	1.80087	0.000234826	Yes	1.07025	0.559426	No	-
SLC4A1	1.19888	0.461015	No	1.12767	0.551896	No	-
SLC4A10	0.460853	0.00311542	Yes	0.656544	0.00158944	Yes	Yes
SLC4A4	1.23099	0.0562582	No	0.851367	0.124256	No	-
SLC6A1	1.606	4.92537e-05	Yes	1.11559	0.271977	No	-
SLC6A17	0.973796	0.779984	No	0.914452	0.299161	No	-
SLC7A5	1.97317	0.210878	No	0.662655	0.209241	No	-
SLC8A1	0.748416	0.504948	No	0.835654	0.0377884	No	-
SLC8A2	0.736931	0.00921294	Yes	0.807479	0.05059	No	-
SLC9A3R1	1.18252	0.455376	No	2.59326	8.31333e-05	Yes	-
SLC9A6	1.61095	0.108989	No	1.04433	0.706133	No	-
SLIRP	0.915354	0.563273	No	0.89148	0.489355	No	-
SLK	0.945433	0.853583	No	0.881131	0.184217	No	-
SMAP1	0.81334	0.234688	No	0.902016	0.267891	No	-
SNAP23	2.11212	0.0032995	Yes	1.8563	0.000360444	Yes	Yes
SNAP25	0.723049	0.0314348	No	0.704574	0.000536014	Yes	-
SNAP29	0.856229	0.416569	No	0.897063	0.373879	No	-
SNAP91	0.745982	0.00237313	Yes	0.905842	0.388955	No	-
SNCA	0.58015	0.002399	Yes	1.54677	0.123474	No	-
SNCB	0.465115	9.60199e-05	Yes	1.58126	0.0462215	No	-
SNCG	0.277743	1.19403e-05	Yes	1.79097	0.0550549	No	-
SND1	0.966662	0.76057	No	1.0668	0.401863	No	-
SNRPA1	0.531704	0.0127483	Yes	1.3295	0.0919022	No	-
SNRPD1	1.55634	0.000546269	Yes	1.08403	0.378234	No	-
SNRPD2	1.48775	0.0391373	No	1.22028	0.073949	No	-
SNRPD3	1.48735	0.00208706	Yes	1.15665	0.140276	No	-
SNRPE	1.38805	0.0179791	Yes	1.19392	0.0366564	Yes	Yes
SNTA1	1.76706	0.000899005	Yes	1.38195	0.00313055	Yes	Yes
SNTB1	3.18019	0.000461194	Yes	1.23809	0.250432	No	-
SNU13	1.62316	0.0942796	No	1.09646	0.450794	No	-
SNX1	1.27113	0.0232373	No	0.952411	0.553288	No	-
SNX12	1.20436	0.103598	No	1.29115	0.0780486	No	-
SNX2	1.0644	0.586459	No	1.15753	0.073364	No	-
SNX3	1.00177	0.983023	No	0.946016	0.75399	No	-
SNX30	0.529617	0.000118905	Yes	0.79982	0.0374847	No	-
SNX4	0.727421	0.00350697	Yes	0.883034	0.127147	No	-
SNX5	1.57517	0.00532338	Yes	1.14589	0.108311	No	-
SOD1	0.478744	0.0241149	No	3.15674	0.000142257	Yes	-
SOD2	0.784996	0.12088	No	1.72083	0.00302821	Yes	-
SOGA3	0.948469	0.756152	No	0.864492	0.0271669	No	-
SORBS1	1.45921	0.224425	No	1.0576	0.625014	No	-
SORD	1.86958	0.156345	No	2.18554	0.000460984	Yes	-
SORT1	0.785167	0.185791	No	1.06603	0.498784	No	-
SPART	0.903619	0.765261	No	1.07447	0.305888	No	-
SPATA20	1.50091	0.161466	No	1.08926	0.566839	No	-
SPR	1.54934	0.033393	No	1.7378	0.00305012	Yes	-
SPTAN1	1.16487	0.0585433	No	0.967924	0.572119	No	-
SPTB	1.22514	0.343294	No	0.989558	0.922323	No	-
SPTBN1	1.21789	0.106302	No	0.912492	0.271395	No	-
SPTBN2	0.907107	0.292082	No	0.867412	0.0873346	No	-
SRC	0.912404	0.619674	No	0.944188	0.577814	No	-
SRCIN1	0.963791	0.637991	No	0.837554	0.0461945	No	-
SRGAP3	0.730193	0.108113	No	0.827953	0.00523139	Yes	-
SRI	1.18895	0.510474	No	3.30454	0.00128271	Yes	-
SRM	0.930102	0.739202	No	1.40845	0.0966258	No	-
SRP14	1.26035	0.472597	No	1.11322	0.271168	No	-
SRP68	1.03566	0.808203	No	0.876526	0.406269	No	-
SRSF1	1.27221	0.0136537	Yes	1.14876	0.157782	No	-
SRSF3	1.33404	0.010398	Yes	1.14187	0.350326	No	-
SRSF7	1.32256	0.0191234	Yes	1.17191	0.328376	No	-
SSB	1.81756	0.271897	No	1.13646	0.215929	No	-
SSBP1	0.902488	0.417811	No	1.53907	0.0126188	Yes	-
SSR4	1.19614	0.224063	No	0.901913	0.288321	No	-
STAM	0.685604	0.137345	No	0.887755	0.167456	No	-
STAT1	0.23608	9.45274e-06	Yes	0.848304	0.151081	No	-
STIP1	0.962586	0.856472	No	2.55786	0.000703181	Yes	-
STMN1	0.661669	0.0341542	No	1.56069	0.0595267	No	-
STMN2	0.795761	0.0503413	No	0.652738	0.00546759	Yes	-
STOM	2.15284	0.000586567	Yes	0.94868	0.786697	No	-
STOML2	1.26266	0.439917	No	0.89624	0.241862	No	-
STRAP	1.29636	0.327104	No	1.14747	0.228463	No	-
STRN	0.60185	0.00262289	Yes	0.891587	0.104626	No	-
STUM	1.03411	0.910895	No	0.998419	0.992078	No	-
STX1A	0.634699	0.00524328	Yes	0.723905	0.0197281	Yes	Yes
STX1B	0.675413	0.00232786	Yes	0.779146	0.000771309	Yes	Yes
STX4	1.22219	0.0748154	No	0.982021	0.909801	No	-
STX6	1.09954	0.752603	No	1.11673	0.378962	No	-
STX7	0.626366	0.00147413	Yes	0.956028	0.645608	No	-
STX8	0.98169	0.92489	No	1.00867	0.945526	No	-
STXBP1	0.825199	0.0869353	No	0.794868	0.000819328	Yes	-
STXBP3	1.61112	0.00210995	Yes	1.10015	0.429011	No	-
STXBP5	0.999543	0.995595	No	0.995966	0.966849	No	-
STXBP5L	1.052	0.839299	No	0.704496	0.000546519	Yes	-
SUB1	1.25755	0.0406622	No	1.34779	0.020413	Yes	-
SUCLA2	1.01952	0.851525	No	0.899458	0.377204	No	-
SUCLG1	1.0904	0.634585	No	0.985541	0.916261	No	-
SUCLG2	9.22615	0.000124378	Yes	1.61684	0.00136134	Yes	Yes
SUGT1	1.49919	0.0647816	No	1.22164	0.093672	No	-
SULT4A1	0.362508	0.0171955	Yes	1.16088	0.164766	No	-
SURF1	1.73022	0.0722587	No	0.857956	0.288634	No	-
SURF4	0.865584	0.242918	No	0.880474	0.145809	No	-
SV2A	1.10445	0.471186	No	0.884209	0.180815	No	-
SV2B	0.908546	0.410229	No	0.72488	0.128753	No	-
SVIP	0.689921	0.0292642	No	0.921423	0.556316	No	-
SWAP70	0.938639	0.626594	No	1.54378	0.0247356	Yes	-
SYN1	0.9984	0.991353	No	1.2849	0.0233421	Yes	-
SYN2	0.974798	0.814036	No	1.34867	0.031443	Yes	-
SYN3	0.494002	9.35323e-05	Yes	0.793998	0.00489916	Yes	Yes
SYNCRIP	1.0389	0.745489	No	1.04021	0.680697	No	-
SYNE1	1.06464	0.615602	No	1.02676	0.905791	No	-
SYNGAP1	0.736361	0.0212652	Yes	0.699646	0.000352341	Yes	Yes
SYNGR1	0.798813	0.0185821	Yes	0.744674	0.012985	Yes	Yes
SYNGR2	0.799064	0.129879	No	1.62492	0.0205939	Yes	-
SYNGR3	1.11519	0.30005	No	0.813489	0.0976591	No	-
SYNJ1	0.782679	0.00492189	Yes	0.885082	0.117341	No	-
SYNPO	0.416407	0.00224428	Yes	0.653343	0.0129712	Yes	Yes
SYNPR	1.53509	0.00175871	Yes	1.25202	0.0917017	No	-
SYP	0.866444	0.297138	No	0.852357	0.155664	No	-
SYPL1	1.46386	0.0344816	No	1.03099	0.811893	No	-
SYT1	0.913085	0.402954	No	0.795136	0.0198352	Yes	-
SYT12	0.75237	0.0329333	No	0.416214	0	Yes	-
SYT2	0.649492	0.0875567	No	1.15263	0.623052	No	-
SYT5	0.641709	0.1316	No	0.781556	0.0141696	Yes	-
SYT7	0.747277	0.0193836	Yes	0.787277	0.0319229	No	-
TAGLN	2.35717	0.0011801	Yes	1.251	0.355471	No	-
TAGLN2	1.80606	0.0279488	No	1.81305	0.00103331	Yes	-
TAGLN3	0.879334	0.279707	No	0.834645	0.0961215	No	-
TALDO1	0.727952	0.19198	No	1.91161	0.00803782	Yes	-
TARDBP	0.615857	0.136688	No	0.896425	0.456819	No	-
TBC1D10B	0.477948	0.0012801	Yes	0.634055	0.0324073	No	-
TBC1D17	1.03221	0.698277	No	0.80633	0.0126477	Yes	-
TBC1D9B	1.51848	0.00805373	Yes	1.04328	0.597011	No	-
TBCB	1.74438	0.000187065	Yes	1.72998	0.0496909	No	-
TBCC	1.24121	0.245462	No	1.01489	0.900255	No	-
TBCD	1.19401	0.0950532	No	0.981494	0.784809	No	-
TCP1	0.979634	0.803582	No	0.970939	0.635583	No	-
TCP11L1	0.696684	0.0609095	No	0.72685	1.89076e-05	Yes	-
TECR	1.00089	0.996124	No	1.10383	0.382951	No	-
TF	0.416936	0.00185323	Yes	1.28724	0.446704	No	-
TFAM	1.05402	0.702927	No	0.919772	0.342053	No	-
TFG	0.969049	0.787845	No	1.32749	0.0507515	No	-
TGM2	1.17355	0.529622	No	1.04336	0.827945	No	-
THNSL1	1.71004	0.0657597	No	0.85208	0.0864025	No	-
THY1	0.625783	0.000468657	Yes	0.808211	0.00673589	Yes	Yes
TIMM29	0.953357	0.733886	No	0.862649	0.256418	No	-
TIMM44	0.937582	0.805498	No	0.824777	0.0475876	No	-
TIMM50	0.857388	0.177209	No	0.839278	0.0361528	No	-
TIMM8A	0.443197	0.00187662	Yes	0.842989	0.230803	No	-
TIMM9	0.357187	0.00844428	Yes	0.984295	0.945765	No	-
TINAGL1	1.40692	0.211498	No	0.914217	0.608979	No	-
TIPRL	1.07211	0.810135	No	0.745854	0.371737	No	-
TJP1	1.29095	0.096302	No	1.21479	0.0625783	No	-
TJP2	2.72191	0.00019204	Yes	1.30817	0.213628	No	-
TK2	1.01898	0.933035	No	0.961941	0.583973	No	-
TKT	1.37262	0.0791542	No	2.12519	3.81152e-05	Yes	-
TLN1	1.23335	0.408968	No	1.27627	0.148484	No	-
TLN2	1.11436	0.100407	No	0.75644	0.00012515	Yes	-
TMED10	0.980268	0.891236	No	1.06405	0.438012	No	-
TMED9	0.949967	0.741071	No	1.13192	0.429765	No	-
TMEM109	1.50508	0.0239711	No	1.08641	0.337129	No	-
TMEM11	0.863505	0.149172	No	0.766773	0.132658	No	-
TMEM126A	0.629555	0.0160174	Yes	0.733901	0.00208794	Yes	Yes
TMEM30A	0.734163	0.0382468	No	1.32587	0.0126483	Yes	-
TMEM33	0.92844	0.571266	No	0.884568	0.1374	No	-
TMEM65	1.19112	0.301947	No	0.830804	0.131979	No	-
TMOD2	1.1225	0.341947	No	1.07914	0.47148	No	-
TMPO	0.915633	0.640842	No	1.18653	0.254559	No	-
TMX1	1.69312	0.00607612	Yes	0.442219	0.103758	No	-
TMX3	0.696815	0.0231468	No	0.855996	0.0740834	No	-
TMX4	0.863155	0.259912	No	0.766189	0.00503331	Yes	-
TNC	4.80049	8.00995e-05	Yes	3.42338	0.00494628	Yes	Yes
TNPO1	1.12294	0.322678	No	1.25711	0.0323001	Yes	-
TNPO2	1.88155	0.0366338	No	1.1589	0.274132	No	-
TNPO3	2.06386	0.00270448	Yes	1.06634	0.455967	No	-
TNR	1.04727	0.675291	No	0.821677	0.0234976	Yes	-
TNS3	3.73111	2.98507e-06	Yes	1.75383	0.0185699	Yes	Yes
TOLLIP	0.756184	0.0116239	Yes	0.8342	0.109065	No	-
TOM1	0.780014	0.141936	No	1.02926	0.696268	No	-
TOM1L2	0.812322	0.0653179	No	0.845943	0.00222359	Yes	-
TOMM20	0.867785	0.364548	No	0.635386	0.00394268	Yes	-
TOMM22	1.10205	0.753247	No	0.431599	0.0173568	Yes	-
TOMM40	1.09249	0.686712	No	0.84587	0.076756	No	-
TOMM70	0.910775	0.266852	No	0.796396	0.00622839	Yes	-
TPD52	0.633565	0.0100438	Yes	1.1359	0.278442	No	-
TPD52L1	1.23135	0.439311	No	1.66591	0.000180072	Yes	-
TPD52L2	0.646725	0.00111294	Yes	1.26032	0.0241339	Yes	No
TPI1	1.77923	0.00156816	Yes	1.88683	0.00578721	Yes	Yes
TPM1	0.943314	0.68749	No	1.19555	0.133752	No	-
TPM3	0.859864	0.648712	No	1.26563	0.0151233	Yes	-
TPM4	0.919361	0.710858	No	1.02859	0.786288	No	-
TPP1	1.04522	0.825777	No	1.90034	0.000280612	Yes	-
TPPP	0.836371	0.16429	No	0.914311	0.17977	No	-
TPPP3	2.07748	0.0177552	Yes	3.09582	7.23289e-05	Yes	Yes
TPR	2.73122	9.00498e-05	Yes	0.978168	0.803487	No	-
TPRG1L	0.502906	0.165497	No	1.15367	0.103581	No	-
TRAP1	1.0733	0.438276	No	0.815847	0.0156585	Yes	-
TRAPPC1	1.06273	0.728414	No	0.949535	0.638031	No	-
TRAPPC3	0.96264	0.699483	No	1.14639	0.0804544	No	-
TRAPPC5	1.32619	0.273695	No	1.11211	0.575959	No	-
TRIM2	0.861331	0.0989945	No	1.01235	0.853708	No	-
TRIM28	1.0725	0.521687	No	0.980072	0.799889	No	-
TRIM3	0.825391	0.166483	No	0.915136	0.13633	No	-
TRIO	1.68515	0.0185119	Yes	0.841914	0.0192371	Yes	No
TRNT1	1.39984	0.441882	No	1.22868	0.0492221	No	-
TSC22D4	1.65333	0.0234313	No	0.696166	0.103425	No	-
TSFM	0.97535	0.895457	No	0.6428	0.000932473	Yes	-
TSG101	1.16826	0.169534	No	0.929046	0.426359	No	-
TSN	1.60474	0.0105677	Yes	1.11503	0.167944	No	-
TTC1	0.616395	0.00230299	Yes	1.10228	0.33655	No	-
TTC7B	0.666695	0.0100428	Yes	0.970656	0.753086	No	-
TTC9	0.991896	0.980897	No	1.11096	0.499477	No	-
TTN	0.874404	0.342694	No	0.998491	0.991646	No	-
TTYH1	1.19111	0.217197	No	0.84514	0.0302944	No	-
TUBA4A	0.864402	0.0945169	No	0.883	0.033172	No	-
TUBA8	0.538109	0.00021592	Yes	0.861486	0.213348	No	-
TUBB	0.793998	0.0210318	Yes	0.899613	0.132129	No	-
TUBB2A	0.650495	0.00306667	Yes	0.779271	0.175247	No	-
TUBB2B	1.32211	0.0371408	No	1.00807	0.9665	No	-
TUBB3	0.829852	0.0755303	No	0.833306	0.0512026	No	-
TUBB4A	0.681464	0.00612139	Yes	0.809604	0.0077599	Yes	Yes
TUBB4B	0.703535	0.000929353	Yes	0.622789	0.00209004	Yes	Yes
TUBB6	0.727868	0.00648507	Yes	0.890599	0.380235	No	-
TUFM	1.06127	0.551526	No	0.780486	0.000252101	Yes	-
TWF2	1.01984	0.931279	No	1.03084	0.761022	No	-
TXN	0.781317	0.158812	No	1.75206	0.00105642	Yes	-
TXNDC17	1.24501	0.558872	No	1.42497	0.0189676	Yes	-
TXNL1	1.06952	0.71441	No	2.04375	0.000416267	Yes	-
TXNRD1	1.22733	0.175145	No	1.68065	9.54382e-05	Yes	-
U2AF2	0.932317	0.811386	No	1.44237	0.000672869	Yes	-
UBA1	1.04182	0.532857	No	1.14918	0.0212893	Yes	-
UBA3	0.84716	0.434607	No	1.10692	0.35949	No	-
UBA5	1.40794	0.201308	No	1.16662	0.229817	No	-
UBE2K	0.882626	0.512546	No	2.03861	0.0157728	Yes	-
UBE2M	1.05317	0.649077	No	0.994134	0.951586	No	-
UBE2N	1.10253	0.337792	No	1.08959	0.391742	No	-
UBE2O	0.513847	0.000623383	Yes	1.0616	0.549192	No	-
UBL4A	0.649324	0.0193189	Yes	0.760274	0.0266537	No	-
UBQLN2	1.92535	0.0932672	No	1.01688	0.883461	No	-
UBR4	1.05739	0.539569	No	0.905197	0.250793	No	-
UBXN6	1.54904	0.0303134	No	0.692691	0.00269628	Yes	-
UCHL1	1.03145	0.805933	No	1.10664	0.198883	No	-
UCHL3	0.930436	0.77722	No	1.2458	0.0883971	No	-
UFL1	1.19159	0.175529	No	0.991718	0.916161	No	-
UGGT1	0.826493	0.0301438	No	0.898405	0.174361	No	-
UGP2	1.20727	0.0792075	No	1.1687	0.0268283	Yes	-
UNC13A	1.13149	0.259409	No	0.793709	0.00453812	Yes	-
UPF1	1.12011	0.211271	No	1.09812	0.105886	No	-
UQCC1	0.951373	0.841361	No	1.11087	0.424777	No	-
UQCR10	0.807392	0.519579	No	0.808713	0.0106342	Yes	-
UQCRB	0.750462	0.547587	No	1.19179	0.318043	No	-
UQCRC1	0.776723	0.0121139	Yes	0.734148	0.00886255	Yes	Yes
UQCRC2	0.60718	0.00438308	Yes	0.85109	0.0125573	Yes	Yes
UQCRQ	0.840426	0.354348	No	0.665382	0.00782893	Yes	-
USO1	1.00742	0.931776	No	0.932664	0.239421	No	-
USP11	0.848819	0.340206	No	0.770748	0.000760204	Yes	-
USP14	0.813423	0.126613	No	1.16054	0.13941	No	-
USP5	0.882742	0.122579	No	0.931729	0.187383	No	-
USP7	0.983863	0.926204	No	0.897722	0.252911	No	-
VAC14	0.78559	0.105014	No	0.865123	0.0419574	No	-
VAMP1	0.631627	0.0294692	No	0.862729	0.19081	No	-
VAMP3	1.22241	0.427676	No	1.49106	0.0273274	Yes	-
VAMP5	3.44336	0.000540796	Yes	1.53424	0.0225981	Yes	Yes
VAPA	0.828382	0.138248	No	1.01406	0.91208	No	-
VAPB	0.811171	0.0955134	No	0.826197	0.0602983	No	-
VARS	1.04379	0.6874	No	0.973798	0.794536	No	-
VAT1	1.64395	0.0477612	No	2.25991	9.0036e-07	Yes	-
VAT1L	1.38123	0.00619652	Yes	2.13757	0.000107143	Yes	Yes
VCAN	1.77017	0.000873134	Yes	1.41508	0.0653064	No	-
VCL	1.94439	6.06965e-05	Yes	1.1075	0.365426	No	-
VCP	1.0269	0.683952	No	1.2464	0.00285624	Yes	-
VDAC1	0.928834	0.470908	No	0.782273	0.00266657	Yes	-
VDAC2	0.973574	0.743028	No	0.824572	0.00257593	Yes	-
VDAC3	0.919331	0.335498	No	0.844362	0.0268899	No	-
VGF	0.413138	0.000824876	Yes	0.171832	0	Yes	Yes
VIM	1.55896	0.00303781	Yes	2.00103	0.00368607	Yes	Yes
VPS11	1.06351	0.700897	No	0.827019	0.0637347	No	-
VPS13A	1.00331	0.975983	No	0.833802	0.0198622	Yes	-
VPS13C	1.12975	0.54658	No	1.03275	0.877727	No	-
VPS26A	1.76057	0.0580025	No	1.13255	0.104196	No	-
VPS26B	0.901592	0.464922	No	0.950339	0.563113	No	-
VPS35	1.08297	0.263899	No	1.01459	0.82872	No	-
VPS45	1.1977	0.244901	No	0.996005	0.945176	No	-
VPS51	1.20736	0.393018	No	0.895511	0.0937764	No	-
VPS53	0.731716	0.0199945	Yes	0.817769	0.0161399	Yes	Yes
VSNL1	0.576077	0.00071791	Yes	1.14796	0.07087	No	-
VTA1	1.15585	0.481633	No	0.894278	0.174346	No	-
VTI1B	0.963506	0.742933	No	0.942261	0.634194	No	-
WASF1	0.546614	3.13433e-05	Yes	0.861807	0.129735	No	-
WASF3	0.746429	0.430541	No	0.96712	0.642539	No	-
WASHC4	1.45864	0.230396	No	0.985787	0.866066	No	-
WASL	1.75498	0.0515562	No	1.18436	0.220848	No	-
WBP2	0.480365	0.00464677	Yes	1.04171	0.773687	No	-
WDR1	1.53927	0.0030408	Yes	1.31366	0.00103301	Yes	Yes
WDR13	0.820442	0.217119	No	1.04785	0.530352	No	-
WDR37	0.648956	0.00600149	Yes	0.932734	0.204518	No	-
WDR44	0.730995	0.0574567	No	1.24178	0.0260702	Yes	-
WDR47	0.818985	0.121956	No	0.917467	0.264936	No	-
WDR61	0.69687	0.378063	No	1.13761	0.12025	No	-
WDR7	0.792128	0.044996	No	0.788796	0.00566897	Yes	-
WDR77	1.54115	0.0241284	No	1.16771	0.0257017	Yes	-
WRN	0.707913	0.0342786	No	0.741464	0.00682053	Yes	-
XPNPEP1	1.74835	0.245079	No	1.19157	0.0491462	No	-
XPO1	1.09687	0.266195	No	1.05132	0.562755	No	-
XPO7	0.789083	0.0338075	No	0.973974	0.686468	No	-
XPOT	1.59551	0.0143189	Yes	1.25791	0.112911	No	-
XRCC5	1.35465	0.0049393	Yes	1.13208	0.282293	No	-
XRCC6	1.01573	0.932184	No	1.13888	0.0974247	No	-
YARS	0.896806	0.308929	No	1.00929	0.915351	No	-
YKT6	1.20533	0.117857	No	1.12808	0.160496	No	-
YWHAB	1.26071	0.296936	No	1.12454	0.236989	No	-
YWHAE	1.10549	0.300879	No	1.30604	0.0514463	No	-
YWHAG	1.00419	0.975093	No	0.971842	0.675365	No	-
YWHAH	1.19856	0.298596	No	1.01618	0.849831	No	-
YWHAQ	1.12154	0.404537	No	0.944158	0.577745	No	-
YWHAZ	1.04925	0.714308	No	1.09833	0.173905	No	-
ZADH2	1.3098	0.436675	No	0.770901	0.021322	Yes	-
